# Supplementary material for: Serum Circulating microRNA Profiling for Identification of Potential Type 2 Diabetes and Obesity Biomarkers
Source: PLoS One. 2013 Oct 15;8(10):e77251. doi: 10.1371/journal.pone.0077251 (PMC3817315; doi:10.1371/journal.pone.0077251)
Supplement: Table S1 — Raw data of quality control of the RNA isolated from serum samples. (XLSX) [file pone.0077251.s003.xlsx]

## Sheet: Hoja1
	Control				OB				DM2				OB-DM2
	Sample	Detector	Ct		Sample	Detector	Ct		Sample	Detector	Ct		Sample	Detector	Ct
	COMP01	hsa-miR-191	30.4372		Ob-1	hsa-miR-191	35.5292		DM2-1	hsa-miR-191	32.5661		Ob-DM2-1	hsa-miR-191	34.7114
	COMP01	hsa-miR-191	30.1914		Ob-1	hsa-miR-191	35.0299		DM2-1	hsa-miR-191	32.3804		Ob-DM2-1	hsa-miR-191	34.3914
	COMP02	hsa-miR-191	31.0879		Ob-2	hsa-miR-191	34.6555		DM2-2	hsa-miR-191	34.4107		Ob-DM2-2	hsa-miR-191	33.826
	COMP02	hsa-miR-191	30.5293		Ob-2	hsa-miR-191	34.6233		DM2-2	hsa-miR-191	34.8152		Ob-DM2-2	hsa-miR-191	33.7307
	COMP03	hsa-miR-191	30.3917		Ob-3	hsa-miR-191	33.7362		DM2-3	hsa-miR-191	34.8552		Ob-DM2-3	hsa-miR-191	34.7866
	COMP03	hsa-miR-191	30.52		Ob-3	hsa-miR-191	33.098		DM2-3	hsa-miR-191	34.0651		Ob-DM2-3	hsa-miR-191	34.7558
	COMP04	hsa-miR-191	30.84		Ob-4	hsa-miR-191	34.6088		DM2-4	hsa-miR-191	35.3212		Ob-DM2-4	hsa-miR-191	34.9123
	COMP04	hsa-miR-191	30.8283		Ob-4	hsa-miR-191	34.3827		DM2-4	hsa-miR-191	35.4597		Ob-DM2-4	hsa-miR-191	34.5233
	COMP05	hsa-miR-191	30.4373		Ob-5	hsa-miR-191	33.44		DM2-5	hsa-miR-191	36.1308		Ob-DM2-5	hsa-miR-191	34.5488
	COMP05	hsa-miR-191	30.2316		Ob-5	hsa-miR-191	33.973		DM2-5	hsa-miR-191	36.2024		Ob-DM2-5	hsa-miR-191	34.1918
	COMP06	hsa-miR-191	32.0049		Ob-6	hsa-miR-191	34.3028		DM2-6	hsa-miR-191	31.5087		Ob-DM2-6	hsa-miR-191	35.9234
	COMP06	hsa-miR-191	31.9409		Ob-6	hsa-miR-191	34.567		DM2-6	hsa-miR-191	31.4023		Ob-DM2-6	hsa-miR-191	35.4878
	COMP07	hsa-miR-191	31.1561		Ob-7	hsa-miR-191	38.3867		DM2-7	hsa-miR-191	31.6583		Ob-DM2-7	hsa-miR-191	34.3845
	COMP07	hsa-miR-191	31.538		Ob-7	hsa-miR-191	36.1322		DM2-7	hsa-miR-191	31.3534		Ob-DM2-7	hsa-miR-191	33.9803
	COMP08	hsa-miR-191	32.0849		Ob-8	hsa-miR-191	33.6687		DM2-8	hsa-miR-191	31.5071		Ob-DM2-8	hsa-miR-191	33.7509
	COMP08	hsa-miR-191	32.1532		Ob-8	hsa-miR-191	33.8357		DM2-8	hsa-miR-191	31.2771		Ob-DM2-8	hsa-miR-191	33.7654
	COMP09	hsa-miR-191	33.0653		Ob-9	hsa-miR-191	33.3544		DM2-9	hsa-miR-191	31.9647		Ob-DM2-9	hsa-miR-191	34.0436
	COMP09	hsa-miR-191	33.1448		Ob-9	hsa-miR-191	33.6639		DM2-9	hsa-miR-191	31.801		Ob-DM2-9	hsa-miR-191	33.722
	COMP10	hsa-miR-191	30.2957		Ob-10	hsa-miR-191	33.6379		DM2-10	hsa-miR-191	31.3558		Ob-DM2-10	hsa-miR-191	32.7556
	COMP10	hsa-miR-191	30.33		Ob-10	hsa-miR-191	33.5103		DM2-10	hsa-miR-191	30.3844		Ob-DM2-10	hsa-miR-191	32.8125
	COMP11	hsa-miR-191	31.7865		Ob-11	hsa-miR-191	33.6037		DM2-11	hsa-miR-191	30.4532		Ob-DM2-11	hsa-miR-191	34.9368
	COMP11	hsa-miR-191	31.3644		Ob-11	hsa-miR-191	34.1607		DM2-11	hsa-miR-191	30.2917		Ob-DM2-11	hsa-miR-191	34.965
	COMP12	hsa-miR-191	30.5616		Ob-12	hsa-miR-191	32.3635		DM2-12	hsa-miR-191	30.2789		Ob-DM2-12	hsa-miR-191	31.2421
	COMP12	hsa-miR-191	30.4141		Ob-12	hsa-miR-191	32.7548		DM2-12	hsa-miR-191	30.3388		Ob-DM2-12	hsa-miR-191	30.812
	COMP13	hsa-miR-191	32.1258		Ob-13	hsa-miR-191	33.0874		DM2-13	hsa-miR-191	31.3652		Ob-DM2-13	hsa-miR-191	31.1721
	COMP13	hsa-miR-191	32.0387		Ob-13	hsa-miR-191	33.2088		DM2-13	hsa-miR-191	30.6777		Ob-DM2-13	hsa-miR-191	31.2028
	COMP14	hsa-miR-191	31.2826		Ob-14	hsa-miR-191	33.1494						Ob-DM2-14	hsa-miR-191	30.4524
	COMP14	hsa-miR-191	31.1635		Ob-14	hsa-miR-191	32.9224						Ob-DM2-14	hsa-miR-191	30.406
	COMP15	hsa-miR-191	30.2926		Ob-15	hsa-miR-191	33.6608						Ob-DM2-15	hsa-miR-191	31.1925
	COMP15	hsa-miR-191	30.3419		Ob-15	hsa-miR-191	33.6672						Ob-DM2-15	hsa-miR-191	31.1465
	COMP16	hsa-miR-191	33.3647		Ob-16	hsa-miR-191	34.2813						Ob-DM2-16	hsa-miR-191	31.8004
	COMP16	hsa-miR-191	33.0008		Ob-16	hsa-miR-191	34.0811						Ob-DM2-16	hsa-miR-191	31.7611
	COMP17	hsa-miR-191	30.9906		Ob-17	hsa-miR-191	33.7574
	COMP17	hsa-miR-191	30.9305		Ob-17	hsa-miR-191	33.4272
	COMP18	hsa-miR-191	32.5151		Ob-18	hsa-miR-191	33.166
	COMP18	hsa-miR-191	32.2691		Ob-18	hsa-miR-191	33.4126
	COMP19	hsa-miR-191	31.177		Ob-19	hsa-miR-191	31.8642
	COMP19	hsa-miR-191	31.2924		Ob-19	hsa-miR-191	31.8424
	COMP20	hsa-miR-191	30.9413		Ob-20	hsa-miR-191	32.5205
	COMP20	hsa-miR-191	30.968		Ob-20	hsa-miR-191	32.4476
	COMP01	hsa-miR-423-3p	30.3177		Ob-1	hsa-miR-423-3p	33.9412		DM2-1	hsa-miR-423-3p	30.9523		Ob-DM2-1	hsa-miR-423-3p	33.4374
	COMP01	hsa-miR-423-3p	30.135		Ob-1	hsa-miR-423-3p	35.1812		DM2-1	hsa-miR-423-3p	31.3071		Ob-DM2-1	hsa-miR-423-3p	32.6648
	COMP02	hsa-miR-423-3p	30.6308		Ob-2	hsa-miR-423-3p	33.0508		DM2-2	hsa-miR-423-3p	33.0201		Ob-DM2-2	hsa-miR-423-3p	31.5408
	COMP02	hsa-miR-423-3p	30.7365		Ob-2	hsa-miR-423-3p	33.395		DM2-2	hsa-miR-423-3p	32.9907		Ob-DM2-2	hsa-miR-423-3p	31.3304
	COMP03	hsa-miR-423-3p	30.1701		Ob-3	hsa-miR-423-3p	32.0181		DM2-3	hsa-miR-423-3p	32.4272		Ob-DM2-3	hsa-miR-423-3p	32.9536
	COMP03	hsa-miR-423-3p	30.3552		Ob-3	hsa-miR-423-3p	31.7837		DM2-3	hsa-miR-423-3p	32.448		Ob-DM2-3	hsa-miR-423-3p	32.1535
	COMP04	hsa-miR-423-3p	30.4004		Ob-4	hsa-miR-423-3p	33.3637		DM2-4	hsa-miR-423-3p	34.0269		Ob-DM2-4	hsa-miR-423-3p	33.0303
	COMP04	hsa-miR-423-3p	30.4512		Ob-4	hsa-miR-423-3p	32.9144		DM2-4	hsa-miR-423-3p	34.1608		Ob-DM2-4	hsa-miR-423-3p	32.465
	COMP05	hsa-miR-423-3p	29.9924		Ob-5	hsa-miR-423-3p	30.9263		DM2-5	hsa-miR-423-3p	34.3192		Ob-DM2-5	hsa-miR-423-3p	32.135
	COMP05	hsa-miR-423-3p	30.0581		Ob-5	hsa-miR-423-3p	30.6038		DM2-5	hsa-miR-423-3p	34.4712		Ob-DM2-5	hsa-miR-423-3p	32.1867
	COMP06	hsa-miR-423-3p	31.9793		Ob-6	hsa-miR-423-3p	32.0287		DM2-6	hsa-miR-423-3p	30.0156		Ob-DM2-6	hsa-miR-423-3p	33.936
	COMP06	hsa-miR-423-3p	31.5903		Ob-6	hsa-miR-423-3p	32.3754		DM2-6	hsa-miR-423-3p	29.8474		Ob-DM2-6	hsa-miR-423-3p	33.7846
	COMP07	hsa-miR-423-3p	31.1994		Ob-7	hsa-miR-423-3p	Undetermined		DM2-7	hsa-miR-423-3p	31.2646		Ob-DM2-7	hsa-miR-423-3p	32.4137
	COMP07	hsa-miR-423-3p	31.2689		Ob-7	hsa-miR-423-3p	35.8216		DM2-7	hsa-miR-423-3p	31.4768		Ob-DM2-7	hsa-miR-423-3p	32.0322
	COMP08	hsa-miR-423-3p	31.7262		Ob-8	hsa-miR-423-3p	31.6632		DM2-8	hsa-miR-423-3p	31.2034		Ob-DM2-8	hsa-miR-423-3p	31.5606
	COMP08	hsa-miR-423-3p	32.0969		Ob-8	hsa-miR-423-3p	31.3392		DM2-8	hsa-miR-423-3p	31.2725		Ob-DM2-8	hsa-miR-423-3p	32.1362
	COMP09	hsa-miR-423-3p	31.6704		Ob-9	hsa-miR-423-3p	31.5216		DM2-9	hsa-miR-423-3p	30.4848		Ob-DM2-9	hsa-miR-423-3p	31.3559
	COMP09	hsa-miR-423-3p	32.4376		Ob-9	hsa-miR-423-3p	31.4254		DM2-9	hsa-miR-423-3p	30.2389		Ob-DM2-9	hsa-miR-423-3p	32.0287
	COMP10	hsa-miR-423-3p	30.0806		Ob-10	hsa-miR-423-3p	32.0166		DM2-10	hsa-miR-423-3p	30.169		Ob-DM2-10	hsa-miR-423-3p	30.5637
	COMP10	hsa-miR-423-3p	30.0641		Ob-10	hsa-miR-423-3p	32.1769		DM2-10	hsa-miR-423-3p	30.4491		Ob-DM2-10	hsa-miR-423-3p	30.8087
	COMP11	hsa-miR-423-3p	31.3375		Ob-11	hsa-miR-423-3p	32.29		DM2-11	hsa-miR-423-3p	29.3015		Ob-DM2-11	hsa-miR-423-3p	33.1714
	COMP11	hsa-miR-423-3p	31.8429		Ob-11	hsa-miR-423-3p	31.8443		DM2-11	hsa-miR-423-3p	28.9653		Ob-DM2-11	hsa-miR-423-3p	34.5249
	COMP12	hsa-miR-423-3p	29.9037		Ob-12	hsa-miR-423-3p	30.6243		DM2-12	hsa-miR-423-3p	30.0485		Ob-DM2-12	hsa-miR-423-3p	30.6238
	COMP12	hsa-miR-423-3p	30.1234		Ob-12	hsa-miR-423-3p	30.6667		DM2-12	hsa-miR-423-3p	30.1939		Ob-DM2-12	hsa-miR-423-3p	30.8493
	COMP13	hsa-miR-423-3p	31.3864		Ob-13	hsa-miR-423-3p	31.2861		DM2-13	hsa-miR-423-3p	30.5563		Ob-DM2-13	hsa-miR-423-3p	30.8217
	COMP13	hsa-miR-423-3p	31.3133		Ob-13	hsa-miR-423-3p	31.7941		DM2-13	hsa-miR-423-3p	30.3609		Ob-DM2-13	hsa-miR-423-3p	31.0796
	COMP14	hsa-miR-423-3p	31.0136		Ob-14	hsa-miR-423-3p	31.5988						Ob-DM2-14	hsa-miR-423-3p	30.6363
	COMP14	hsa-miR-423-3p	31.0298		Ob-14	hsa-miR-423-3p	31.5206						Ob-DM2-14	hsa-miR-423-3p	30.1176
	COMP15	hsa-miR-423-3p	30.1821		Ob-15	hsa-miR-423-3p	32.0932						Ob-DM2-15	hsa-miR-423-3p	30.8877
	COMP15	hsa-miR-423-3p	30.2112		Ob-15	hsa-miR-423-3p	32.253						Ob-DM2-15	hsa-miR-423-3p	30.9493
	COMP16	hsa-miR-423-3p	32.7211		Ob-16	hsa-miR-423-3p	33.8554						Ob-DM2-16	hsa-miR-423-3p	31.698
	COMP16	hsa-miR-423-3p	32.2704		Ob-16	hsa-miR-423-3p	32.8443						Ob-DM2-16	hsa-miR-423-3p	31.7489
	COMP17	hsa-miR-423-3p	30.4382		Ob-17	hsa-miR-423-3p	32.3699
	COMP17	hsa-miR-423-3p	30.7776		Ob-17	hsa-miR-423-3p	32.3514
	COMP18	hsa-miR-423-3p	31.5381		Ob-18	hsa-miR-423-3p	32.4955
	COMP18	hsa-miR-423-3p	31.8413		Ob-18	hsa-miR-423-3p	32.1465
	COMP19	hsa-miR-423-3p	32.1188		Ob-19	hsa-miR-423-3p	31.4652
	COMP19	hsa-miR-423-3p	Undetermined		Ob-19	hsa-miR-423-3p	30.8259
	COMP20	hsa-miR-423-3p	31.2101		Ob-20	hsa-miR-423-3p	31.1238
	COMP20	hsa-miR-423-3p	31.1565		Ob-20	hsa-miR-423-3p	31.1788
