# Supplementary material for: Serum Circulating microRNA Profiling for Identification of Potential Type 2 Diabetes and Obesity Biomarkers
Source: PLoS One. 2013 Oct 15;8(10):e77251. doi: 10.1371/journal.pone.0077251 (PMC3817315; doi:10.1371/journal.pone.0077251)
Supplement: Table S2 — Raw data of hemolysis control. (XLSX) [file pone.0077251.s004.xlsx]

## Sheet: Hoja1
Control				Obese				Diabetic				Obese-Diabetic
Sample	Detector	Ct		Sample	Detector	Ct		Sample	Detector	Ct		Sample	Detector	Ct
COMP01	hsa-miR-451	20.7597		Ob-1	hsa-miR-451	24.7881		DM2-1	hsa-miR-451	21.2834		Ob-DM2-1	hsa-miR-451	23.6105
COMP01	hsa-miR-451	20.7006		Ob-1	hsa-miR-451	24.9023		DM2-1	hsa-miR-451	21.3429		Ob-DM2-1	hsa-miR-451	23.6037
COMP02	hsa-miR-451	20.6607		Ob-2	hsa-miR-451	24.1585		DM2-2	hsa-miR-451	23.5667		Ob-DM2-2	hsa-miR-451	21.1668
COMP02	hsa-miR-451	20.7067		Ob-2	hsa-miR-451	24.1998		DM2-2	hsa-miR-451	23.5284		Ob-DM2-2	hsa-miR-451	21.1435
COMP03	hsa-miR-451	20.5378		Ob-3	hsa-miR-451	22.6692		DM2-3	hsa-miR-451	24.9372		Ob-DM2-3	hsa-miR-451	24.248
COMP03	hsa-miR-451	20.5449		Ob-3	hsa-miR-451	22.6542		DM2-3	hsa-miR-451	25.0567		Ob-DM2-3	hsa-miR-451	24.1804
COMP04	hsa-miR-451	21.4336		Ob-4	hsa-miR-451	23.0679		DM2-4	hsa-miR-451	20.2901		Ob-DM2-4	hsa-miR-451	24.6231
COMP04	hsa-miR-451	21.2186		Ob-4	hsa-miR-451	23.0044		DM2-4	hsa-miR-451	20.3856		Ob-DM2-4	hsa-miR-451	24.6214
COMP05	hsa-miR-451	20.2787		Ob-5	hsa-miR-451	21.0513		DM2-5	hsa-miR-451	24.9144		Ob-DM2-5	hsa-miR-451	24.8526
COMP05	hsa-miR-451	20.2626		Ob-5	hsa-miR-451	21.3049		DM2-5	hsa-miR-451	25.3025		Ob-DM2-5	hsa-miR-451	24.9454
COMP06	hsa-miR-451	21.5492		Ob-6	hsa-miR-451	24.3778		DM2-6	hsa-miR-451	21.337		Ob-DM2-6	hsa-miR-451	23.1737
COMP06	hsa-miR-451	21.5199		Ob-6	hsa-miR-451	24.3563		DM2-6	hsa-miR-451	21.3443		Ob-DM2-6	hsa-miR-451	22.8779
COMP07	hsa-miR-451	21.1083		Ob-7	hsa-miR-451	26.628		DM2-7	hsa-miR-451	21.197		Ob-DM2-7	hsa-miR-451	24.3974
COMP07	hsa-miR-451	21.0985		Ob-7	hsa-miR-451	26.5602		DM2-7	hsa-miR-451	21.2638		Ob-DM2-7	hsa-miR-451	24.5194
COMP08	hsa-miR-451	21.5927		Ob-8	hsa-miR-451	22.5723		DM2-8	hsa-miR-451	21.0466		Ob-DM2-8	hsa-miR-451	21.4156
COMP08	hsa-miR-451	21.5666		Ob-8	hsa-miR-451	22.6192		DM2-8	hsa-miR-451	21.0266		Ob-DM2-8	hsa-miR-451	21.4538
COMP09	hsa-miR-451	21.3758		Ob-9	hsa-miR-451	23.3544		DM2-9	hsa-miR-451	19.9491		Ob-DM2-9	hsa-miR-451	21.6174
COMP09	hsa-miR-451	21.2576		Ob-9	hsa-miR-451	23.6404		DM2-9	hsa-miR-451	19.9768		Ob-DM2-9	hsa-miR-451	21.8207
COMP10	hsa-miR-451	20.1921		Ob-10	hsa-miR-451	22.641		DM2-10	hsa-miR-451	21.9029		Ob-DM2-10	hsa-miR-451	20.3897
COMP10	hsa-miR-451	20.3047		Ob-10	hsa-miR-451	22.6415		DM2-10	hsa-miR-451	21.9211		Ob-DM2-10	hsa-miR-451	20.4042
COMP11	hsa-miR-451	20.71		Ob-11	hsa-miR-451	23.6441		DM2-11	hsa-miR-451	20.2287		Ob-DM2-11	hsa-miR-451	23.2035
COMP11	hsa-miR-451	20.7533		Ob-11	hsa-miR-451	23.7018		DM2-11	hsa-miR-451	20.1904		Ob-DM2-11	hsa-miR-451	23.1159
COMP12	hsa-miR-451	20.3424		Ob-12	hsa-miR-451	22.7038		DM2-12	hsa-miR-451	21.8107		Ob-DM2-12	hsa-miR-451	21.3145
COMP12	hsa-miR-451	20.4492		Ob-12	hsa-miR-451	22.6928		DM2-12	hsa-miR-451	21.8078		Ob-DM2-12	hsa-miR-451	21.001
COMP13	hsa-miR-451	21.7918		Ob-13	hsa-miR-451	23.5861		DM2-13	hsa-miR-451	21.9962		Ob-DM2-13	hsa-miR-451	22.2781
COMP13	hsa-miR-451	21.7547		Ob-13	hsa-miR-451	23.4614		DM2-13	hsa-miR-451	21.9888		Ob-DM2-13	hsa-miR-451	22.4377
COMP14	hsa-miR-451	22.6929		Ob-14	hsa-miR-451	24.5324						Ob-DM2-14	hsa-miR-451	21.2736
COMP14	hsa-miR-451	22.5744		Ob-14	hsa-miR-451	24.6583						Ob-DM2-14	hsa-miR-451	21.2621
COMP15	hsa-miR-451	20.9481		Ob-15	hsa-miR-451	24.0065						Ob-DM2-15	hsa-miR-451	21.9585
COMP15	hsa-miR-451	20.8775		Ob-15	hsa-miR-451	24.0253						Ob-DM2-15	hsa-miR-451	21.8636
COMP16	hsa-miR-451	22.1998		Ob-16	hsa-miR-451	24.2745						Ob-DM2-16	hsa-miR-451	22.3564
COMP16	hsa-miR-451	22.2091		Ob-16	hsa-miR-451	24.4305						Ob-DM2-16	hsa-miR-451	22.4731
COMP17	hsa-miR-451	20.9964		Ob-17	hsa-miR-451	23.7105
COMP17	hsa-miR-451	21.043		Ob-17	hsa-miR-451	23.6139
COMP18	hsa-miR-451	20.6771		Ob-18	hsa-miR-451	23.5145
COMP18	hsa-miR-451	20.6245		Ob-18	hsa-miR-451	23.5923
COMP19	hsa-miR-451	21.0811		Ob-19	hsa-miR-451	21.5183
COMP19	hsa-miR-451	21.2388		Ob-19	hsa-miR-451	21.6339
COMP20	hsa-miR-451	20.8837		Ob-20	hsa-miR-451	21.325
COMP20	hsa-miR-451	20.8656		Ob-20	hsa-miR-451	21.3264
