# Supplementary material for: Serum Circulating microRNA Profiling for Identification of Potential Type 2 Diabetes and Obesity Biomarkers
Source: PLoS One. 2013 Oct 15;8(10):e77251. doi: 10.1371/journal.pone.0077251 (PMC3817315; doi:10.1371/journal.pone.0077251)
Supplement: Table S3 — Raw data of the initial sreen. (XLSX) [file pone.0077251.s005.xlsx]

## Sheet: Hoja1
Sample	Detector	Ct Avg
MS2	hsa-let-7a	40
POOL 1 CONTROL	hsa-let-7a	30.8963
POOL 2 DM2	hsa-let-7a	31.0027
POOL 3 OB+DM2	hsa-let-7a	36.3775
POOL 4 OM	hsa-let-7a	38.8806
Pool RT-	hsa-let-7a	40
MS2	hsa-let-7a*	40
POOL 1 CONTROL	hsa-let-7a*	32.8512
POOL 2 DM2	hsa-let-7a*	31.6394
POOL 3 OB+DM2	hsa-let-7a*	33.7945
POOL 4 OM	hsa-let-7a*	32.9591
Pool RT-	hsa-let-7a*	40
MS2	hsa-let-7a-2*	40
POOL 1 CONTROL	hsa-let-7a-2*	40
POOL 2 DM2	hsa-let-7a-2*	40
POOL 3 OB+DM2	hsa-let-7a-2*	34.834
POOL 4 OM	hsa-let-7a-2*	37.1533
Pool RT-	hsa-let-7a-2*	40
MS2	hsa-let-7b	40
POOL 1 CONTROL	hsa-let-7b	27.2968
POOL 2 DM2	hsa-let-7b	29.8479
POOL 3 OB+DM2	hsa-let-7b	28.646
POOL 4 OM	hsa-let-7b	29.2889
Pool RT-	hsa-let-7b	40
MS2	hsa-let-7b*	40
POOL 1 CONTROL	hsa-let-7b*	36.3846
POOL 2 DM2	hsa-let-7b*	35.1101
POOL 3 OB+DM2	hsa-let-7b*	31.8993
POOL 4 OM	hsa-let-7b*	30.2109
Pool RT-	hsa-let-7b*	36.4891
MS2	hsa-let-7c	38.567
POOL 1 CONTROL	hsa-let-7c	33.4057
POOL 2 DM2	hsa-let-7c	34.1129
POOL 3 OB+DM2	hsa-let-7c	34.7368
POOL 4 OM	hsa-let-7c	34.4643
Pool RT-	hsa-let-7c	39.1285
MS2	hsa-let-7c*	34.2125
POOL 1 CONTROL	hsa-let-7c*	38.0167
POOL 2 DM2	hsa-let-7c*	32.7339
POOL 3 OB+DM2	hsa-let-7c*	31.7258
POOL 4 OM	hsa-let-7c*	30.9678
Pool RT-	hsa-let-7c*	33.4327
MS2	hsa-let-7d	40
POOL 1 CONTROL	hsa-let-7d	30.4115
POOL 2 DM2	hsa-let-7d	31.4254
POOL 3 OB+DM2	hsa-let-7d	33.0726
POOL 4 OM	hsa-let-7d	33.6533
Pool RT-	hsa-let-7d	40
MS2	hsa-let-7d*	40
POOL 1 CONTROL	hsa-let-7d*	29.8886
POOL 2 DM2	hsa-let-7d*	28.7304
POOL 3 OB+DM2	hsa-let-7d*	28.9012
POOL 4 OM	hsa-let-7d*	29.491
Pool RT-	hsa-let-7d*	40
MS2	hsa-let-7e	40
POOL 1 CONTROL	hsa-let-7e	32.3346
POOL 2 DM2	hsa-let-7e	33.5813
POOL 3 OB+DM2	hsa-let-7e	36.4848
POOL 4 OM	hsa-let-7e	34.6395
Pool RT-	hsa-let-7e	40
MS2	hsa-let-7f	40
POOL 1 CONTROL	hsa-let-7f	29.2545
POOL 2 DM2	hsa-let-7f	31.1442
POOL 3 OB+DM2	hsa-let-7f	38.8115
POOL 4 OM	hsa-let-7f	40
Pool RT-	hsa-let-7f	40
MS2	hsa-let-7f-1*	40
POOL 1 CONTROL	hsa-let-7f-1*	34.8321
POOL 2 DM2	hsa-let-7f-1*	32.8692
POOL 3 OB+DM2	hsa-let-7f-1*	32.3984
POOL 4 OM	hsa-let-7f-1*	33.33
Pool RT-	hsa-let-7f-1*	40
MS2	hsa-let-7f-2*	40
POOL 1 CONTROL	hsa-let-7f-2*	34.9757
POOL 2 DM2	hsa-let-7f-2*	34.3833
POOL 3 OB+DM2	hsa-let-7f-2*	34.9268
POOL 4 OM	hsa-let-7f-2*	31.6905
Pool RT-	hsa-let-7f-2*	40
MS2	hsa-let-7g	40
POOL 1 CONTROL	hsa-let-7g	26.9013
POOL 2 DM2	hsa-let-7g	28.5539
POOL 3 OB+DM2	hsa-let-7g	28.3353
POOL 4 OM	hsa-let-7g	29.4212
Pool RT-	hsa-let-7g	40
MS2	hsa-let-7g*	40
POOL 1 CONTROL	hsa-let-7g*	30.4095
POOL 2 DM2	hsa-let-7g*	33.6955
POOL 3 OB+DM2	hsa-let-7g*	31.9097
POOL 4 OM	hsa-let-7g*	32.8445
Pool RT-	hsa-let-7g*	38.1114
MS2	hsa-let-7i	40
POOL 1 CONTROL	hsa-let-7i	29.1713
POOL 2 DM2	hsa-let-7i	30.5754
POOL 3 OB+DM2	hsa-let-7i	40
POOL 4 OM	hsa-let-7i	40
Pool RT-	hsa-let-7i	39.4723
MS2	hsa-let-7i*	40
POOL 1 CONTROL	hsa-let-7i*	32.269
POOL 2 DM2	hsa-let-7i*	34.2625
POOL 3 OB+DM2	hsa-let-7i*	37.4494
POOL 4 OM	hsa-let-7i*	33.2388
Pool RT-	hsa-let-7i*	40
MS2	hsa-miR-1	40
POOL 1 CONTROL	hsa-miR-1	34.266
POOL 2 DM2	hsa-miR-1	33.9591
POOL 3 OB+DM2	hsa-miR-1	39.586
POOL 4 OM	hsa-miR-1	40
Pool RT-	hsa-miR-1	40
MS2	hsa-miR-100	40
POOL 1 CONTROL	hsa-miR-100	40
POOL 2 DM2	hsa-miR-100	40
POOL 3 OB+DM2	hsa-miR-100	37.7709
POOL 4 OM	hsa-miR-100	33.2735
Pool RT-	hsa-miR-100	40
MS2	hsa-miR-100*	40
POOL 1 CONTROL	hsa-miR-100*	40
POOL 2 DM2	hsa-miR-100*	40
POOL 3 OB+DM2	hsa-miR-100*	36.8905
POOL 4 OM	hsa-miR-100*	36.2442
Pool RT-	hsa-miR-100*	40
MS2	hsa-miR-101	40
POOL 1 CONTROL	hsa-miR-101	26.8356
POOL 2 DM2	hsa-miR-101	27.5923
POOL 3 OB+DM2	hsa-miR-101	34.9792
POOL 4 OM	hsa-miR-101	37.1175
Pool RT-	hsa-miR-101	40
MS2	hsa-miR-101*	35.6004
POOL 1 CONTROL	hsa-miR-101*	33.2488
POOL 2 DM2	hsa-miR-101*	34.1579
POOL 3 OB+DM2	hsa-miR-101*	32.8866
POOL 4 OM	hsa-miR-101*	33.1122
Pool RT-	hsa-miR-101*	35.5745
MS2	hsa-miR-103	40
MS2	hsa-miR-103	36.4135
POOL 1 CONTROL	hsa-miR-103	26.1939
POOL 1 CONTROL	hsa-miR-103	26.5794
POOL 2 DM2	hsa-miR-103	27.3713
POOL 2 DM2	hsa-miR-103	26.6901
POOL 3 OB+DM2	hsa-miR-103	26.8856
POOL 3 OB+DM2	hsa-miR-103	27.2787
POOL 4 OM	hsa-miR-103	28.0068
POOL 4 OM	hsa-miR-103	27.9835
Pool RT-	hsa-miR-103	40
Pool RT-	hsa-miR-103	37.6684
MS2	hsa-miR-103-2*	40
POOL 1 CONTROL	hsa-miR-103-2*	31.5679
POOL 2 DM2	hsa-miR-103-2*	33.7697
POOL 3 OB+DM2	hsa-miR-103-2*	32.5902
POOL 4 OM	hsa-miR-103-2*	35.7239
Pool RT-	hsa-miR-103-2*	36.6096
MS2	hsa-miR-103-as	35.1844
POOL 1 CONTROL	hsa-miR-103-as	40
POOL 2 DM2	hsa-miR-103-as	37.3431
POOL 3 OB+DM2	hsa-miR-103-as	36.442
POOL 4 OM	hsa-miR-103-as	33.6675
Pool RT-	hsa-miR-103-as	34.6063
MS2	hsa-miR-105	40
POOL 1 CONTROL	hsa-miR-105	40
POOL 2 DM2	hsa-miR-105	40
POOL 3 OB+DM2	hsa-miR-105	35.9564
POOL 4 OM	hsa-miR-105	33.7816
Pool RT-	hsa-miR-105	40
MS2	hsa-miR-105*	40
POOL 1 CONTROL	hsa-miR-105*	32.8456
POOL 2 DM2	hsa-miR-105*	29.1983
POOL 3 OB+DM2	hsa-miR-105*	27.4391
POOL 4 OM	hsa-miR-105*	28.3243
Pool RT-	hsa-miR-105*	32.658
MS2	hsa-miR-106a	40
POOL 1 CONTROL	hsa-miR-106a	25.8454
POOL 2 DM2	hsa-miR-106a	27.5362
POOL 3 OB+DM2	hsa-miR-106a	27.6338
POOL 4 OM	hsa-miR-106a	28.4602
Pool RT-	hsa-miR-106a	40
MS2	hsa-miR-106a*	40
POOL 1 CONTROL	hsa-miR-106a*	39.5078
POOL 2 DM2	hsa-miR-106a*	39.1805
POOL 3 OB+DM2	hsa-miR-106a*	37.8115
POOL 4 OM	hsa-miR-106a*	36.3093
Pool RT-	hsa-miR-106a*	40
MS2	hsa-miR-106b	40
POOL 1 CONTROL	hsa-miR-106b	31.0224
POOL 2 DM2	hsa-miR-106b	32.6299
POOL 3 OB+DM2	hsa-miR-106b	32.1169
POOL 4 OM	hsa-miR-106b	32.677
Pool RT-	hsa-miR-106b	40
MS2	hsa-miR-106b*	40
POOL 1 CONTROL	hsa-miR-106b*	30.8559
POOL 2 DM2	hsa-miR-106b*	31.5957
POOL 3 OB+DM2	hsa-miR-106b*	34.2398
POOL 4 OM	hsa-miR-106b*	35.7065
Pool RT-	hsa-miR-106b*	40
MS2	hsa-miR-107	40
POOL 1 CONTROL	hsa-miR-107	27.7635
POOL 2 DM2	hsa-miR-107	28.3175
POOL 3 OB+DM2	hsa-miR-107	29.5335
POOL 4 OM	hsa-miR-107	30.2026
Pool RT-	hsa-miR-107	40
MS2	hsa-miR-10a	40
POOL 1 CONTROL	hsa-miR-10a	35.8154
POOL 2 DM2	hsa-miR-10a	36.7626
POOL 3 OB+DM2	hsa-miR-10a	35.5422
POOL 4 OM	hsa-miR-10a	34.8182
Pool RT-	hsa-miR-10a	40
MS2	hsa-miR-10a*	40
POOL 1 CONTROL	hsa-miR-10a*	37.2964
POOL 2 DM2	hsa-miR-10a*	32.4151
POOL 3 OB+DM2	hsa-miR-10a*	34.6209
POOL 4 OM	hsa-miR-10a*	32.8927
Pool RT-	hsa-miR-10a*	40
MS2	hsa-miR-10b	40
POOL 1 CONTROL	hsa-miR-10b	33.5291
POOL 2 DM2	hsa-miR-10b	34.2127
POOL 3 OB+DM2	hsa-miR-10b	33.9319
POOL 4 OM	hsa-miR-10b	34.255
Pool RT-	hsa-miR-10b	40
MS2	hsa-miR-10b*	39.198
POOL 1 CONTROL	hsa-miR-10b*	40
POOL 2 DM2	hsa-miR-10b*	39.6375
POOL 3 OB+DM2	hsa-miR-10b*	38.3629
POOL 4 OM	hsa-miR-10b*	35.4641
Pool RT-	hsa-miR-10b*	39.7432
MS2	hsa-miR-1178	40
POOL 1 CONTROL	hsa-miR-1178	40
POOL 2 DM2	hsa-miR-1178	39.6415
POOL 3 OB+DM2	hsa-miR-1178	39.2949
POOL 4 OM	hsa-miR-1178	36.1596
Pool RT-	hsa-miR-1178	40
MS2	hsa-miR-1179	40
POOL 1 CONTROL	hsa-miR-1179	35.5096
POOL 2 DM2	hsa-miR-1179	39.7481
POOL 3 OB+DM2	hsa-miR-1179	31.4564
POOL 4 OM	hsa-miR-1179	29.2562
Pool RT-	hsa-miR-1179	33.5102
MS2	hsa-miR-1181	34.915
POOL 1 CONTROL	hsa-miR-1181	33.9618
POOL 2 DM2	hsa-miR-1181	32.4153
POOL 3 OB+DM2	hsa-miR-1181	30.6075
POOL 4 OM	hsa-miR-1181	32.2325
Pool RT-	hsa-miR-1181	40
MS2	hsa-miR-1182	40
POOL 1 CONTROL	hsa-miR-1182	40
POOL 2 DM2	hsa-miR-1182	32.6992
POOL 3 OB+DM2	hsa-miR-1182	30.252
POOL 4 OM	hsa-miR-1182	30.7905
Pool RT-	hsa-miR-1182	40
MS2	hsa-miR-1183	33.233
POOL 1 CONTROL	hsa-miR-1183	32.9841
POOL 2 DM2	hsa-miR-1183	33.709
POOL 3 OB+DM2	hsa-miR-1183	33.6064
POOL 4 OM	hsa-miR-1183	31.9314
Pool RT-	hsa-miR-1183	33.3003
MS2	hsa-miR-1184	38.2106
POOL 1 CONTROL	hsa-miR-1184	40
POOL 2 DM2	hsa-miR-1184	38.293
POOL 3 OB+DM2	hsa-miR-1184	37.1238
POOL 4 OM	hsa-miR-1184	39.1092
Pool RT-	hsa-miR-1184	35.1414
MS2	hsa-miR-1185	40
POOL 1 CONTROL	hsa-miR-1185	38.5412
POOL 2 DM2	hsa-miR-1185	40
POOL 3 OB+DM2	hsa-miR-1185	37.7957
POOL 4 OM	hsa-miR-1185	37.9589
Pool RT-	hsa-miR-1185	40
MS2	hsa-miR-1200	40
POOL 1 CONTROL	hsa-miR-1200	40
POOL 2 DM2	hsa-miR-1200	36.0195
POOL 3 OB+DM2	hsa-miR-1200	34.4984
POOL 4 OM	hsa-miR-1200	30.7317
Pool RT-	hsa-miR-1200	40
MS2	hsa-miR-1201	40
POOL 1 CONTROL	hsa-miR-1201	40
POOL 2 DM2	hsa-miR-1201	40
POOL 3 OB+DM2	hsa-miR-1201	34.012
POOL 4 OM	hsa-miR-1201	34.6929
Pool RT-	hsa-miR-1201	40
MS2	hsa-miR-1203	40
POOL 1 CONTROL	hsa-miR-1203	35.7161
POOL 2 DM2	hsa-miR-1203	32.4489
POOL 3 OB+DM2	hsa-miR-1203	31.2363
POOL 4 OM	hsa-miR-1203	29.6153
Pool RT-	hsa-miR-1203	37.7669
MS2	hsa-miR-1204	40
POOL 1 CONTROL	hsa-miR-1204	40
POOL 2 DM2	hsa-miR-1204	40
POOL 3 OB+DM2	hsa-miR-1204	33.2495
POOL 4 OM	hsa-miR-1204	32.3684
Pool RT-	hsa-miR-1204	40
MS2	hsa-miR-1205	40
POOL 1 CONTROL	hsa-miR-1205	35.8944
POOL 2 DM2	hsa-miR-1205	27.9944
POOL 3 OB+DM2	hsa-miR-1205	28.1843
POOL 4 OM	hsa-miR-1205	29.2148
Pool RT-	hsa-miR-1205	40
MS2	hsa-miR-1206	40
POOL 1 CONTROL	hsa-miR-1206	40
POOL 2 DM2	hsa-miR-1206	40
POOL 3 OB+DM2	hsa-miR-1206	32.7916
POOL 4 OM	hsa-miR-1206	36.4745
Pool RT-	hsa-miR-1206	40
MS2	hsa-miR-1207-5p	36.7156
POOL 1 CONTROL	hsa-miR-1207-5p	34.3356
POOL 2 DM2	hsa-miR-1207-5p	31.8716
POOL 3 OB+DM2	hsa-miR-1207-5p	28.715
POOL 4 OM	hsa-miR-1207-5p	26.9086
Pool RT-	hsa-miR-1207-5p	32.6702
MS2	hsa-miR-1208	40
POOL 1 CONTROL	hsa-miR-1208	40
POOL 2 DM2	hsa-miR-1208	33.6587
POOL 3 OB+DM2	hsa-miR-1208	36.2334
POOL 4 OM	hsa-miR-1208	32.7038
Pool RT-	hsa-miR-1208	40
MS2	hsa-miR-122	40
POOL 1 CONTROL	hsa-miR-122	27.6486
POOL 2 DM2	hsa-miR-122	28.8298
POOL 3 OB+DM2	hsa-miR-122	28.6433
POOL 4 OM	hsa-miR-122	28.7036
Pool RT-	hsa-miR-122	40
MS2	hsa-miR-122*	40
POOL 1 CONTROL	hsa-miR-122*	40
POOL 2 DM2	hsa-miR-122*	36.5186
POOL 3 OB+DM2	hsa-miR-122*	39.8982
POOL 4 OM	hsa-miR-122*	36.842
Pool RT-	hsa-miR-122*	40
MS2	hsa-miR-1224-3p	35.3572
POOL 1 CONTROL	hsa-miR-1224-3p	32.1595
POOL 2 DM2	hsa-miR-1224-3p	28.4462
POOL 3 OB+DM2	hsa-miR-1224-3p	28.3151
POOL 4 OM	hsa-miR-1224-3p	27.8015
Pool RT-	hsa-miR-1224-3p	36.7297
MS2	hsa-miR-1227	40
POOL 1 CONTROL	hsa-miR-1227	35.4432
POOL 2 DM2	hsa-miR-1227	33.9023
POOL 3 OB+DM2	hsa-miR-1227	31.3402
POOL 4 OM	hsa-miR-1227	29.4009
Pool RT-	hsa-miR-1227	32.8193
MS2	hsa-miR-1236	40
POOL 1 CONTROL	hsa-miR-1236	39.4459
POOL 2 DM2	hsa-miR-1236	33.3397
POOL 3 OB+DM2	hsa-miR-1236	33.8938
POOL 4 OM	hsa-miR-1236	31.17
Pool RT-	hsa-miR-1236	40
MS2	hsa-miR-1237	37.2123
POOL 1 CONTROL	hsa-miR-1237	35.7539
POOL 2 DM2	hsa-miR-1237	33.252
POOL 3 OB+DM2	hsa-miR-1237	31.3094
POOL 4 OM	hsa-miR-1237	29.6892
Pool RT-	hsa-miR-1237	36.6733
MS2	hsa-miR-1238	40
POOL 1 CONTROL	hsa-miR-1238	33.0054
POOL 2 DM2	hsa-miR-1238	35.7097
POOL 3 OB+DM2	hsa-miR-1238	32.4172
POOL 4 OM	hsa-miR-1238	31.9911
Pool RT-	hsa-miR-1238	40
MS2	hsa-miR-124	40
POOL 1 CONTROL	hsa-miR-124	40
POOL 2 DM2	hsa-miR-124	35.9776
POOL 3 OB+DM2	hsa-miR-124	35.8715
POOL 4 OM	hsa-miR-124	33.5043
Pool RT-	hsa-miR-124	40
MS2	hsa-miR-124*	40
POOL 1 CONTROL	hsa-miR-124*	40
POOL 2 DM2	hsa-miR-124*	39.3522
POOL 3 OB+DM2	hsa-miR-124*	38.5076
POOL 4 OM	hsa-miR-124*	39.2361
Pool RT-	hsa-miR-124*	40
MS2	hsa-miR-1243	40
POOL 1 CONTROL	hsa-miR-1243	40
POOL 2 DM2	hsa-miR-1243	37.0722
POOL 3 OB+DM2	hsa-miR-1243	38.0857
POOL 4 OM	hsa-miR-1243	38.2534
Pool RT-	hsa-miR-1243	40
MS2	hsa-miR-1244	33.7596
POOL 1 CONTROL	hsa-miR-1244	31.2703
POOL 2 DM2	hsa-miR-1244	31.2331
POOL 3 OB+DM2	hsa-miR-1244	34.6453
POOL 4 OM	hsa-miR-1244	31.9003
Pool RT-	hsa-miR-1244	35.5727
MS2	hsa-miR-1245	37.1824
POOL 1 CONTROL	hsa-miR-1245	38.4488
POOL 2 DM2	hsa-miR-1245	36.6897
POOL 3 OB+DM2	hsa-miR-1245	36.9237
POOL 4 OM	hsa-miR-1245	35.4057
Pool RT-	hsa-miR-1245	39.4424
MS2	hsa-miR-1247	32.3006
POOL 1 CONTROL	hsa-miR-1247	33.7795
POOL 2 DM2	hsa-miR-1247	31.749
POOL 3 OB+DM2	hsa-miR-1247	31.5176
POOL 4 OM	hsa-miR-1247	31.6664
Pool RT-	hsa-miR-1247	33.4254
MS2	hsa-miR-1248	40
POOL 1 CONTROL	hsa-miR-1248	40
POOL 2 DM2	hsa-miR-1248	37.655
POOL 3 OB+DM2	hsa-miR-1248	38.9177
POOL 4 OM	hsa-miR-1248	38.5289
Pool RT-	hsa-miR-1248	40
MS2	hsa-miR-1249	40
POOL 1 CONTROL	hsa-miR-1249	40
POOL 2 DM2	hsa-miR-1249	32.9738
POOL 3 OB+DM2	hsa-miR-1249	30.5611
POOL 4 OM	hsa-miR-1249	29.4639
Pool RT-	hsa-miR-1249	40
MS2	hsa-miR-1252	40
POOL 1 CONTROL	hsa-miR-1252	40
POOL 2 DM2	hsa-miR-1252	36.7784
POOL 3 OB+DM2	hsa-miR-1252	36.8068
POOL 4 OM	hsa-miR-1252	36.1961
Pool RT-	hsa-miR-1252	40
MS2	hsa-miR-1253	40
POOL 1 CONTROL	hsa-miR-1253	37.8017
POOL 2 DM2	hsa-miR-1253	37.1675
POOL 3 OB+DM2	hsa-miR-1253	30.9747
POOL 4 OM	hsa-miR-1253	33.4825
Pool RT-	hsa-miR-1253	40
MS2	hsa-miR-1254	40
POOL 1 CONTROL	hsa-miR-1254	36.2902
POOL 2 DM2	hsa-miR-1254	32.6361
POOL 3 OB+DM2	hsa-miR-1254	29.7809
POOL 4 OM	hsa-miR-1254	28.8303
Pool RT-	hsa-miR-1254	40
MS2	hsa-miR-1255b	40
POOL 1 CONTROL	hsa-miR-1255b	36.0058
POOL 2 DM2	hsa-miR-1255b	31.5451
POOL 3 OB+DM2	hsa-miR-1255b	30.983
POOL 4 OM	hsa-miR-1255b	29.9942
Pool RT-	hsa-miR-1255b	40
MS2	hsa-miR-1256	40
POOL 1 CONTROL	hsa-miR-1256	39.0971
POOL 2 DM2	hsa-miR-1256	33.1862
POOL 3 OB+DM2	hsa-miR-1256	32.3905
POOL 4 OM	hsa-miR-1256	32.3658
Pool RT-	hsa-miR-1256	40
MS2	hsa-miR-1258	40
POOL 1 CONTROL	hsa-miR-1258	39.1408
POOL 2 DM2	hsa-miR-1258	32.4724
POOL 3 OB+DM2	hsa-miR-1258	37.1552
POOL 4 OM	hsa-miR-1258	32.8025
Pool RT-	hsa-miR-1258	40
MS2	hsa-miR-1259	40
POOL 1 CONTROL	hsa-miR-1259	39.68
POOL 2 DM2	hsa-miR-1259	35.6586
POOL 3 OB+DM2	hsa-miR-1259	35.9331
POOL 4 OM	hsa-miR-1259	33.2825
Pool RT-	hsa-miR-1259	40
MS2	hsa-miR-125a-3p	40
POOL 1 CONTROL	hsa-miR-125a-3p	36.2888
POOL 2 DM2	hsa-miR-125a-3p	40
POOL 3 OB+DM2	hsa-miR-125a-3p	34.3466
POOL 4 OM	hsa-miR-125a-3p	32.6306
Pool RT-	hsa-miR-125a-3p	40
MS2	hsa-miR-125a-5p	40
POOL 1 CONTROL	hsa-miR-125a-5p	30.4438
POOL 2 DM2	hsa-miR-125a-5p	29.9941
POOL 3 OB+DM2	hsa-miR-125a-5p	31.9886
POOL 4 OM	hsa-miR-125a-5p	33.7534
Pool RT-	hsa-miR-125a-5p	40
MS2	hsa-miR-125b	40
POOL 1 CONTROL	hsa-miR-125b	31.1907
POOL 2 DM2	hsa-miR-125b	32.7606
POOL 3 OB+DM2	hsa-miR-125b	33.8557
POOL 4 OM	hsa-miR-125b	33.8157
Pool RT-	hsa-miR-125b	40
MS2	hsa-miR-125b-1*	38.3283
POOL 1 CONTROL	hsa-miR-125b-1*	38.356
POOL 2 DM2	hsa-miR-125b-1*	33.1454
POOL 3 OB+DM2	hsa-miR-125b-1*	35.3252
POOL 4 OM	hsa-miR-125b-1*	32.0119
Pool RT-	hsa-miR-125b-1*	40
MS2	hsa-miR-125b-2*	39.3136
POOL 1 CONTROL	hsa-miR-125b-2*	36.513
POOL 2 DM2	hsa-miR-125b-2*	36.2966
POOL 3 OB+DM2	hsa-miR-125b-2*	35.1023
POOL 4 OM	hsa-miR-125b-2*	34.0653
Pool RT-	hsa-miR-125b-2*	38.4599
MS2	hsa-miR-126	40
POOL 1 CONTROL	hsa-miR-126	24.9197
POOL 2 DM2	hsa-miR-126	25.7893
POOL 3 OB+DM2	hsa-miR-126	26.8071
POOL 4 OM	hsa-miR-126	27.816
Pool RT-	hsa-miR-126	40
MS2	hsa-miR-126*	40
POOL 1 CONTROL	hsa-miR-126*	29.6647
POOL 2 DM2	hsa-miR-126*	29.2022
POOL 3 OB+DM2	hsa-miR-126*	27.9626
POOL 4 OM	hsa-miR-126*	28.9486
Pool RT-	hsa-miR-126*	39.7219
MS2	hsa-miR-1260	40
POOL 1 CONTROL	hsa-miR-1260	33.7414
POOL 2 DM2	hsa-miR-1260	30.3541
POOL 3 OB+DM2	hsa-miR-1260	28.2912
POOL 4 OM	hsa-miR-1260	26.9617
Pool RT-	hsa-miR-1260	39.5537
MS2	hsa-miR-1263	40
POOL 1 CONTROL	hsa-miR-1263	39.0304
POOL 2 DM2	hsa-miR-1263	39.3773
POOL 3 OB+DM2	hsa-miR-1263	36.5351
POOL 4 OM	hsa-miR-1263	33.8902
Pool RT-	hsa-miR-1263	40
MS2	hsa-miR-1264	40
POOL 1 CONTROL	hsa-miR-1264	40
POOL 2 DM2	hsa-miR-1264	34.8919
POOL 3 OB+DM2	hsa-miR-1264	35.4189
POOL 4 OM	hsa-miR-1264	34.1602
Pool RT-	hsa-miR-1264	40
MS2	hsa-miR-1265	39.436
POOL 1 CONTROL	hsa-miR-1265	37.43
POOL 2 DM2	hsa-miR-1265	37.7826
POOL 3 OB+DM2	hsa-miR-1265	34.9777
POOL 4 OM	hsa-miR-1265	31.2311
Pool RT-	hsa-miR-1265	34.4744
MS2	hsa-miR-1266	29.9087
POOL 1 CONTROL	hsa-miR-1266	31.4671
POOL 2 DM2	hsa-miR-1266	29.7048
POOL 3 OB+DM2	hsa-miR-1266	29.3079
POOL 4 OM	hsa-miR-1266	29.9852
Pool RT-	hsa-miR-1266	29.941
MS2	hsa-miR-1267	40
POOL 1 CONTROL	hsa-miR-1267	40
POOL 2 DM2	hsa-miR-1267	38.1573
POOL 3 OB+DM2	hsa-miR-1267	33.408
POOL 4 OM	hsa-miR-1267	32.4937
Pool RT-	hsa-miR-1267	40
MS2	hsa-miR-1269	34.9328
POOL 1 CONTROL	hsa-miR-1269	34.6458
POOL 2 DM2	hsa-miR-1269	31.3817
POOL 3 OB+DM2	hsa-miR-1269	32.1495
POOL 4 OM	hsa-miR-1269	29.9449
Pool RT-	hsa-miR-1269	34.2217
MS2	hsa-miR-1270	40
POOL 1 CONTROL	hsa-miR-1270	34.7666
POOL 2 DM2	hsa-miR-1270	31.3702
POOL 3 OB+DM2	hsa-miR-1270	30.8436
POOL 4 OM	hsa-miR-1270	30.4887
Pool RT-	hsa-miR-1270	38.2414
MS2	hsa-miR-1271	40
POOL 1 CONTROL	hsa-miR-1271	40
POOL 2 DM2	hsa-miR-1271	36.2045
POOL 3 OB+DM2	hsa-miR-1271	32.4839
POOL 4 OM	hsa-miR-1271	30.7713
Pool RT-	hsa-miR-1271	40
MS2	hsa-miR-1272	40
POOL 1 CONTROL	hsa-miR-1272	40
POOL 2 DM2	hsa-miR-1272	33.8515
POOL 3 OB+DM2	hsa-miR-1272	30.7732
POOL 4 OM	hsa-miR-1272	30.3868
Pool RT-	hsa-miR-1272	38.3783
MS2	hsa-miR-127-3p	40
POOL 1 CONTROL	hsa-miR-127-3p	33.74
POOL 2 DM2	hsa-miR-127-3p	34.3162
POOL 3 OB+DM2	hsa-miR-127-3p	39.2269
POOL 4 OM	hsa-miR-127-3p	40
Pool RT-	hsa-miR-127-3p	40
MS2	hsa-miR-127-5p	39.2779
POOL 1 CONTROL	hsa-miR-127-5p	40
POOL 2 DM2	hsa-miR-127-5p	34.2455
POOL 3 OB+DM2	hsa-miR-127-5p	35.6616
POOL 4 OM	hsa-miR-127-5p	36.218
Pool RT-	hsa-miR-127-5p	40
MS2	hsa-miR-128	40
POOL 1 CONTROL	hsa-miR-128	30.8938
POOL 2 DM2	hsa-miR-128	32.5317
POOL 3 OB+DM2	hsa-miR-128	35.3835
POOL 4 OM	hsa-miR-128	36.7112
Pool RT-	hsa-miR-128	40
MS2	hsa-miR-129*	40
POOL 1 CONTROL	hsa-miR-129*	40
POOL 2 DM2	hsa-miR-129*	38.6457
POOL 3 OB+DM2	hsa-miR-129*	34.3467
POOL 4 OM	hsa-miR-129*	32.2379
Pool RT-	hsa-miR-129*	40
MS2	hsa-miR-129-3p	40
POOL 1 CONTROL	hsa-miR-129-3p	40
POOL 2 DM2	hsa-miR-129-3p	35.0087
POOL 3 OB+DM2	hsa-miR-129-3p	33.6748
POOL 4 OM	hsa-miR-129-3p	33.7726
Pool RT-	hsa-miR-129-3p	40
MS2	hsa-miR-129-5p	40
POOL 1 CONTROL	hsa-miR-129-5p	40
POOL 2 DM2	hsa-miR-129-5p	40
POOL 3 OB+DM2	hsa-miR-129-5p	40
POOL 4 OM	hsa-miR-129-5p	40
Pool RT-	hsa-miR-129-5p	40
MS2	hsa-miR-1296	36.691
POOL 1 CONTROL	hsa-miR-1296	36.9897
POOL 2 DM2	hsa-miR-1296	31.1675
POOL 3 OB+DM2	hsa-miR-1296	32.665
POOL 4 OM	hsa-miR-1296	30.7109
Pool RT-	hsa-miR-1296	32.8544
MS2	hsa-miR-130a	40
POOL 1 CONTROL	hsa-miR-130a	30.5515
POOL 2 DM2	hsa-miR-130a	30.0155
POOL 3 OB+DM2	hsa-miR-130a	29.7816
POOL 4 OM	hsa-miR-130a	30.0961
Pool RT-	hsa-miR-130a	40
MS2	hsa-miR-130a*	40
POOL 1 CONTROL	hsa-miR-130a*	40
POOL 2 DM2	hsa-miR-130a*	40
POOL 3 OB+DM2	hsa-miR-130a*	40
POOL 4 OM	hsa-miR-130a*	34.7454
Pool RT-	hsa-miR-130a*	40
MS2	hsa-miR-130b	40
POOL 1 CONTROL	hsa-miR-130b	33.4045
POOL 2 DM2	hsa-miR-130b	32.8083
POOL 3 OB+DM2	hsa-miR-130b	34.2014
POOL 4 OM	hsa-miR-130b	32.9203
Pool RT-	hsa-miR-130b	40
MS2	hsa-miR-130b*	40
POOL 1 CONTROL	hsa-miR-130b*	31.3921
POOL 2 DM2	hsa-miR-130b*	32.0859
POOL 3 OB+DM2	hsa-miR-130b*	31.3724
POOL 4 OM	hsa-miR-130b*	32.2365
Pool RT-	hsa-miR-130b*	40
MS2	hsa-miR-132	40
POOL 1 CONTROL	hsa-miR-132	30.8679
POOL 2 DM2	hsa-miR-132	29.578
POOL 3 OB+DM2	hsa-miR-132	27.7969
POOL 4 OM	hsa-miR-132	28.922
Pool RT-	hsa-miR-132	40
MS2	hsa-miR-132*	40
POOL 1 CONTROL	hsa-miR-132*	39.1278
POOL 2 DM2	hsa-miR-132*	34.8882
POOL 3 OB+DM2	hsa-miR-132*	33.7191
POOL 4 OM	hsa-miR-132*	38.4546
Pool RT-	hsa-miR-132*	40
MS2	hsa-miR-133a	40
POOL 1 CONTROL	hsa-miR-133a	40
POOL 2 DM2	hsa-miR-133a	33.8728
POOL 3 OB+DM2	hsa-miR-133a	33.9274
POOL 4 OM	hsa-miR-133a	33.597
Pool RT-	hsa-miR-133a	38.6395
MS2	hsa-miR-133b	40
POOL 1 CONTROL	hsa-miR-133b	32.7145
POOL 2 DM2	hsa-miR-133b	34.3537
POOL 3 OB+DM2	hsa-miR-133b	36.1837
POOL 4 OM	hsa-miR-133b	36.814
Pool RT-	hsa-miR-133b	40
MS2	hsa-miR-134	31.9618
POOL 1 CONTROL	hsa-miR-134	30.2901
POOL 2 DM2	hsa-miR-134	31.3782
POOL 3 OB+DM2	hsa-miR-134	33.5281
POOL 4 OM	hsa-miR-134	34.9832
Pool RT-	hsa-miR-134	32.2712
MS2	hsa-miR-135a	40
POOL 1 CONTROL	hsa-miR-135a	35.7561
POOL 2 DM2	hsa-miR-135a	40
POOL 3 OB+DM2	hsa-miR-135a	38.991
POOL 4 OM	hsa-miR-135a	40
Pool RT-	hsa-miR-135a	40
MS2	hsa-miR-135a*	40
POOL 1 CONTROL	hsa-miR-135a*	40
POOL 2 DM2	hsa-miR-135a*	39.5635
POOL 3 OB+DM2	hsa-miR-135a*	32.6547
POOL 4 OM	hsa-miR-135a*	34.3959
Pool RT-	hsa-miR-135a*	40
MS2	hsa-miR-135b	40
POOL 1 CONTROL	hsa-miR-135b	40
POOL 2 DM2	hsa-miR-135b	39.1433
POOL 3 OB+DM2	hsa-miR-135b	39.2484
POOL 4 OM	hsa-miR-135b	36.5396
Pool RT-	hsa-miR-135b	40
MS2	hsa-miR-135b*	40
POOL 1 CONTROL	hsa-miR-135b*	40
POOL 2 DM2	hsa-miR-135b*	37.9137
POOL 3 OB+DM2	hsa-miR-135b*	36.8459
POOL 4 OM	hsa-miR-135b*	36.3001
Pool RT-	hsa-miR-135b*	40
MS2	hsa-miR-136	40
POOL 1 CONTROL	hsa-miR-136	31.5645
POOL 2 DM2	hsa-miR-136	32.6314
POOL 3 OB+DM2	hsa-miR-136	40
POOL 4 OM	hsa-miR-136	32.9803
Pool RT-	hsa-miR-136	40
MS2	hsa-miR-137	40
POOL 1 CONTROL	hsa-miR-137	40
POOL 2 DM2	hsa-miR-137	40
POOL 3 OB+DM2	hsa-miR-137	36.8624
POOL 4 OM	hsa-miR-137	40
Pool RT-	hsa-miR-137	40
MS2	hsa-miR-138	39.706
POOL 1 CONTROL	hsa-miR-138	37.7296
POOL 2 DM2	hsa-miR-138	37.5455
POOL 3 OB+DM2	hsa-miR-138	36.356
POOL 4 OM	hsa-miR-138	40
Pool RT-	hsa-miR-138	38.5716
MS2	hsa-miR-138-1*	40
POOL 1 CONTROL	hsa-miR-138-1*	40
POOL 2 DM2	hsa-miR-138-1*	40
POOL 3 OB+DM2	hsa-miR-138-1*	38.4127
POOL 4 OM	hsa-miR-138-1*	33.9002
Pool RT-	hsa-miR-138-1*	40
MS2	hsa-miR-138-2*	40
POOL 1 CONTROL	hsa-miR-138-2*	40
POOL 2 DM2	hsa-miR-138-2*	34.2849
POOL 3 OB+DM2	hsa-miR-138-2*	36.3918
POOL 4 OM	hsa-miR-138-2*	34.1065
Pool RT-	hsa-miR-138-2*	40
MS2	hsa-miR-139-5p	39.0617
POOL 1 CONTROL	hsa-miR-139-5p	31.9343
POOL 2 DM2	hsa-miR-139-5p	32.3786
POOL 3 OB+DM2	hsa-miR-139-5p	31.9563
POOL 4 OM	hsa-miR-139-5p	33.4601
Pool RT-	hsa-miR-139-5p	39.6076
MS2	hsa-miR-140-3p	39.3063
POOL 1 CONTROL	hsa-miR-140-3p	28.1247
POOL 2 DM2	hsa-miR-140-3p	29.2539
POOL 3 OB+DM2	hsa-miR-140-3p	28.9092
POOL 4 OM	hsa-miR-140-3p	29.3781
Pool RT-	hsa-miR-140-3p	40
MS2	hsa-miR-140-5p	40
POOL 1 CONTROL	hsa-miR-140-5p	30.0764
POOL 2 DM2	hsa-miR-140-5p	30.2759
POOL 3 OB+DM2	hsa-miR-140-5p	31.7212
POOL 4 OM	hsa-miR-140-5p	33.8504
Pool RT-	hsa-miR-140-5p	40
MS2	hsa-miR-141	40
POOL 1 CONTROL	hsa-miR-141	32.2356
POOL 2 DM2	hsa-miR-141	38.2105
POOL 3 OB+DM2	hsa-miR-141	39.2782
POOL 4 OM	hsa-miR-141	34.8834
Pool RT-	hsa-miR-141	40
MS2	hsa-miR-141*	34.6498
POOL 1 CONTROL	hsa-miR-141*	32.8767
POOL 2 DM2	hsa-miR-141*	31.4265
POOL 3 OB+DM2	hsa-miR-141*	31.2794
POOL 4 OM	hsa-miR-141*	31.6267
Pool RT-	hsa-miR-141*	35.1959
MS2	hsa-miR-142-3p	40
POOL 1 CONTROL	hsa-miR-142-3p	25.6608
POOL 2 DM2	hsa-miR-142-3p	27.1823
POOL 3 OB+DM2	hsa-miR-142-3p	29.3747
POOL 4 OM	hsa-miR-142-3p	29.2401
Pool RT-	hsa-miR-142-3p	40
MS2	hsa-miR-142-5p	40
POOL 1 CONTROL	hsa-miR-142-5p	28.5443
POOL 2 DM2	hsa-miR-142-5p	28.9263
POOL 3 OB+DM2	hsa-miR-142-5p	30.5111
POOL 4 OM	hsa-miR-142-5p	29.8805
Pool RT-	hsa-miR-142-5p	40
MS2	hsa-miR-143	40
POOL 1 CONTROL	hsa-miR-143	29.5127
POOL 2 DM2	hsa-miR-143	29.5861
POOL 3 OB+DM2	hsa-miR-143	33.4836
POOL 4 OM	hsa-miR-143	32.1193
Pool RT-	hsa-miR-143	40
MS2	hsa-miR-143*	40
POOL 1 CONTROL	hsa-miR-143*	40
POOL 2 DM2	hsa-miR-143*	36.433
POOL 3 OB+DM2	hsa-miR-143*	33.8781
POOL 4 OM	hsa-miR-143*	32.3784
Pool RT-	hsa-miR-143*	40
MS2	hsa-miR-144	39.7195
POOL 1 CONTROL	hsa-miR-144	25.6437
POOL 2 DM2	hsa-miR-144	26.9154
POOL 3 OB+DM2	hsa-miR-144	29.1045
POOL 4 OM	hsa-miR-144	28.8031
Pool RT-	hsa-miR-144	38.8821
MS2	hsa-miR-144*	40
POOL 1 CONTROL	hsa-miR-144*	28.5059
POOL 2 DM2	hsa-miR-144*	29.3799
POOL 3 OB+DM2	hsa-miR-144*	28.8934
POOL 4 OM	hsa-miR-144*	31.6974
Pool RT-	hsa-miR-144*	40
MS2	hsa-miR-145	40
POOL 1 CONTROL	hsa-miR-145	28.9685
POOL 2 DM2	hsa-miR-145	31.2231
POOL 3 OB+DM2	hsa-miR-145	31.6638
POOL 4 OM	hsa-miR-145	31.6121
Pool RT-	hsa-miR-145	40
MS2	hsa-miR-145*	40
POOL 1 CONTROL	hsa-miR-145*	32.7206
POOL 2 DM2	hsa-miR-145*	32.5527
POOL 3 OB+DM2	hsa-miR-145*	32.884
POOL 4 OM	hsa-miR-145*	31.3939
Pool RT-	hsa-miR-145*	40
MS2	hsa-miR-1468	36.3086
POOL 1 CONTROL	hsa-miR-1468	32.742
POOL 2 DM2	hsa-miR-1468	38.0481
POOL 3 OB+DM2	hsa-miR-1468	36.206
POOL 4 OM	hsa-miR-1468	38.419
Pool RT-	hsa-miR-1468	39.4971
MS2	hsa-miR-146a	40
POOL 1 CONTROL	hsa-miR-146a	29.3595
POOL 2 DM2	hsa-miR-146a	30.2487
POOL 3 OB+DM2	hsa-miR-146a	29.9835
POOL 4 OM	hsa-miR-146a	30.2318
Pool RT-	hsa-miR-146a	40
MS2	hsa-miR-146a*	40
POOL 1 CONTROL	hsa-miR-146a*	38.0819
POOL 2 DM2	hsa-miR-146a*	35.2422
POOL 3 OB+DM2	hsa-miR-146a*	34.7359
POOL 4 OM	hsa-miR-146a*	34.6054
Pool RT-	hsa-miR-146a*	40
MS2	hsa-miR-146b-3p	40
POOL 1 CONTROL	hsa-miR-146b-3p	40
POOL 2 DM2	hsa-miR-146b-3p	36.6455
POOL 3 OB+DM2	hsa-miR-146b-3p	36.5921
POOL 4 OM	hsa-miR-146b-3p	32.2318
Pool RT-	hsa-miR-146b-3p	40
MS2	hsa-miR-146b-5p	40
POOL 1 CONTROL	hsa-miR-146b-5p	32.7996
POOL 2 DM2	hsa-miR-146b-5p	34.5529
POOL 3 OB+DM2	hsa-miR-146b-5p	36.5122
POOL 4 OM	hsa-miR-146b-5p	35.936
Pool RT-	hsa-miR-146b-5p	40
MS2	hsa-miR-147	40
POOL 1 CONTROL	hsa-miR-147	40
POOL 2 DM2	hsa-miR-147	40
POOL 3 OB+DM2	hsa-miR-147	40
POOL 4 OM	hsa-miR-147	40
Pool RT-	hsa-miR-147	40
MS2	hsa-miR-1471	31.431
POOL 1 CONTROL	hsa-miR-1471	31.8737
POOL 2 DM2	hsa-miR-1471	31.9689
POOL 3 OB+DM2	hsa-miR-1471	31.6212
POOL 4 OM	hsa-miR-1471	30.952
Pool RT-	hsa-miR-1471	30.8546
MS2	hsa-miR-147b	40
POOL 1 CONTROL	hsa-miR-147b	40
POOL 2 DM2	hsa-miR-147b	39.0713
POOL 3 OB+DM2	hsa-miR-147b	37.3635
POOL 4 OM	hsa-miR-147b	34.9945
Pool RT-	hsa-miR-147b	40
MS2	hsa-miR-148a	40
POOL 1 CONTROL	hsa-miR-148a	28.5752
POOL 2 DM2	hsa-miR-148a	29.9571
POOL 3 OB+DM2	hsa-miR-148a	31.389
POOL 4 OM	hsa-miR-148a	31.1231
Pool RT-	hsa-miR-148a	40
MS2	hsa-miR-148a*	40
POOL 1 CONTROL	hsa-miR-148a*	40
POOL 2 DM2	hsa-miR-148a*	32.6362
POOL 3 OB+DM2	hsa-miR-148a*	32.9152
POOL 4 OM	hsa-miR-148a*	35.3345
Pool RT-	hsa-miR-148a*	40
MS2	hsa-miR-148b	40
POOL 1 CONTROL	hsa-miR-148b	28.8511
POOL 2 DM2	hsa-miR-148b	29.9566
POOL 3 OB+DM2	hsa-miR-148b	35.5723
POOL 4 OM	hsa-miR-148b	35.8681
Pool RT-	hsa-miR-148b	40
MS2	hsa-miR-148b*	40
POOL 1 CONTROL	hsa-miR-148b*	39.7078
POOL 2 DM2	hsa-miR-148b*	33.8402
POOL 3 OB+DM2	hsa-miR-148b*	32.7646
POOL 4 OM	hsa-miR-148b*	33.2972
Pool RT-	hsa-miR-148b*	39.1429
MS2	hsa-miR-149	40
POOL 1 CONTROL	hsa-miR-149	40
POOL 2 DM2	hsa-miR-149	33.9789
POOL 3 OB+DM2	hsa-miR-149	36.5678
POOL 4 OM	hsa-miR-149	37.8352
Pool RT-	hsa-miR-149	40
MS2	hsa-miR-149*	40
POOL 1 CONTROL	hsa-miR-149*	36.9918
POOL 2 DM2	hsa-miR-149*	32.8631
POOL 3 OB+DM2	hsa-miR-149*	30.8185
POOL 4 OM	hsa-miR-149*	28.3406
Pool RT-	hsa-miR-149*	40
MS2	hsa-miR-150	35.641
POOL 1 CONTROL	hsa-miR-150	27.2446
POOL 2 DM2	hsa-miR-150	28.4344
POOL 3 OB+DM2	hsa-miR-150	30.1308
POOL 4 OM	hsa-miR-150	33.1673
Pool RT-	hsa-miR-150	34.7007
MS2	hsa-miR-151-3p	40
POOL 1 CONTROL	hsa-miR-151-3p	31.5764
POOL 2 DM2	hsa-miR-151-3p	30.8162
POOL 3 OB+DM2	hsa-miR-151-3p	31.5256
POOL 4 OM	hsa-miR-151-3p	31.978
Pool RT-	hsa-miR-151-3p	40
MS2	hsa-miR-151-5p	40
POOL 1 CONTROL	hsa-miR-151-5p	28.7644
POOL 2 DM2	hsa-miR-151-5p	30.3548
POOL 3 OB+DM2	hsa-miR-151-5p	31.4848
POOL 4 OM	hsa-miR-151-5p	30.7701
Pool RT-	hsa-miR-151-5p	40
MS2	hsa-miR-152	40
POOL 1 CONTROL	hsa-miR-152	32.0098
POOL 2 DM2	hsa-miR-152	32.1954
POOL 3 OB+DM2	hsa-miR-152	37.2895
POOL 4 OM	hsa-miR-152	40
Pool RT-	hsa-miR-152	40
MS2	hsa-miR-153	40
POOL 1 CONTROL	hsa-miR-153	40
POOL 2 DM2	hsa-miR-153	40
POOL 3 OB+DM2	hsa-miR-153	38.0283
POOL 4 OM	hsa-miR-153	34.3762
Pool RT-	hsa-miR-153	40
MS2	hsa-miR-1537	40
POOL 1 CONTROL	hsa-miR-1537	33.3421
POOL 2 DM2	hsa-miR-1537	32.8701
POOL 3 OB+DM2	hsa-miR-1537	33.6744
POOL 4 OM	hsa-miR-1537	32.2524
Pool RT-	hsa-miR-1537	40
MS2	hsa-miR-1538	37.1427
POOL 1 CONTROL	hsa-miR-1538	33.8798
POOL 2 DM2	hsa-miR-1538	31.7899
POOL 3 OB+DM2	hsa-miR-1538	28.3478
POOL 4 OM	hsa-miR-1538	26.5277
Pool RT-	hsa-miR-1538	37.7193
MS2	hsa-miR-1539	35.46
POOL 1 CONTROL	hsa-miR-1539	38.0789
POOL 2 DM2	hsa-miR-1539	35.8348
POOL 3 OB+DM2	hsa-miR-1539	33.2319
POOL 4 OM	hsa-miR-1539	33.4975
Pool RT-	hsa-miR-1539	40
MS2	hsa-miR-154	40
POOL 1 CONTROL	hsa-miR-154	34.6884
POOL 2 DM2	hsa-miR-154	33.2751
POOL 3 OB+DM2	hsa-miR-154	40
POOL 4 OM	hsa-miR-154	35.6119
Pool RT-	hsa-miR-154	40
MS2	hsa-miR-154*	40
POOL 1 CONTROL	hsa-miR-154*	35.1791
POOL 2 DM2	hsa-miR-154*	34.4546
POOL 3 OB+DM2	hsa-miR-154*	40
POOL 4 OM	hsa-miR-154*	35.4801
Pool RT-	hsa-miR-154*	40
MS2	hsa-miR-155	40
POOL 1 CONTROL	hsa-miR-155	33.9065
POOL 2 DM2	hsa-miR-155	32.7589
POOL 3 OB+DM2	hsa-miR-155	39.5561
POOL 4 OM	hsa-miR-155	40
Pool RT-	hsa-miR-155	40
MS2	hsa-miR-155*	38.0225
POOL 1 CONTROL	hsa-miR-155*	39.1128
POOL 2 DM2	hsa-miR-155*	36.8382
POOL 3 OB+DM2	hsa-miR-155*	35.5821
POOL 4 OM	hsa-miR-155*	35.7319
Pool RT-	hsa-miR-155*	37.8718
MS2	hsa-miR-15a	40
POOL 1 CONTROL	hsa-miR-15a	24.6777
POOL 2 DM2	hsa-miR-15a	26.1317
POOL 3 OB+DM2	hsa-miR-15a	25.7503
POOL 4 OM	hsa-miR-15a	25.9408
Pool RT-	hsa-miR-15a	40
MS2	hsa-miR-15a*	40
POOL 1 CONTROL	hsa-miR-15a*	33.6663
POOL 2 DM2	hsa-miR-15a*	35.2698
POOL 3 OB+DM2	hsa-miR-15a*	32.0192
POOL 4 OM	hsa-miR-15a*	31.9997
Pool RT-	hsa-miR-15a*	39.0053
MS2	hsa-miR-15b	40
POOL 1 CONTROL	hsa-miR-15b	27.792
POOL 2 DM2	hsa-miR-15b	28.1677
POOL 3 OB+DM2	hsa-miR-15b	28.1964
POOL 4 OM	hsa-miR-15b	28.6799
Pool RT-	hsa-miR-15b	39.7656
MS2	hsa-miR-15b*	40
POOL 1 CONTROL	hsa-miR-15b*	30.2249
POOL 2 DM2	hsa-miR-15b*	30.3831
POOL 3 OB+DM2	hsa-miR-15b*	30.0206
POOL 4 OM	hsa-miR-15b*	32.4752
Pool RT-	hsa-miR-15b*	40
MS2	hsa-miR-16	35.8182
POOL 1 CONTROL	hsa-miR-16	24.2576
POOL 2 DM2	hsa-miR-16	25.1568
POOL 3 OB+DM2	hsa-miR-16	25.9882
POOL 4 OM	hsa-miR-16	28.3059
Pool RT-	hsa-miR-16	37.7178
MS2	hsa-miR-16-2*	40
POOL 1 CONTROL	hsa-miR-16-2*	29.2879
POOL 2 DM2	hsa-miR-16-2*	29.5301
POOL 3 OB+DM2	hsa-miR-16-2*	29.7137
POOL 4 OM	hsa-miR-16-2*	30.7538
Pool RT-	hsa-miR-16-2*	40
MS2	hsa-miR-17	40
POOL 1 CONTROL	hsa-miR-17	30.6796
POOL 2 DM2	hsa-miR-17	32.1483
POOL 3 OB+DM2	hsa-miR-17	33.6251
POOL 4 OM	hsa-miR-17	34.3912
Pool RT-	hsa-miR-17	40
MS2	hsa-miR-17*	40
POOL 1 CONTROL	hsa-miR-17*	31.658
POOL 2 DM2	hsa-miR-17*	30.0713
POOL 3 OB+DM2	hsa-miR-17*	30.6486
POOL 4 OM	hsa-miR-17*	31.6624
Pool RT-	hsa-miR-17*	40
MS2	hsa-miR-181a	40
POOL 1 CONTROL	hsa-miR-181a	30.2441
POOL 2 DM2	hsa-miR-181a	31.4986
POOL 3 OB+DM2	hsa-miR-181a	30.5999
POOL 4 OM	hsa-miR-181a	30.6952
Pool RT-	hsa-miR-181a	40
MS2	hsa-miR-181a*	40
POOL 1 CONTROL	hsa-miR-181a*	34.2253
POOL 2 DM2	hsa-miR-181a*	36.6511
POOL 3 OB+DM2	hsa-miR-181a*	33.5532
POOL 4 OM	hsa-miR-181a*	34.339
Pool RT-	hsa-miR-181a*	40
MS2	hsa-miR-181a-2*	40
POOL 1 CONTROL	hsa-miR-181a-2*	40
POOL 2 DM2	hsa-miR-181a-2*	36.737
POOL 3 OB+DM2	hsa-miR-181a-2*	33.4203
POOL 4 OM	hsa-miR-181a-2*	37.7412
Pool RT-	hsa-miR-181a-2*	40
MS2	hsa-miR-181b	40
POOL 1 CONTROL	hsa-miR-181b	37.737
POOL 2 DM2	hsa-miR-181b	35.6467
POOL 3 OB+DM2	hsa-miR-181b	35.1785
POOL 4 OM	hsa-miR-181b	37.5254
Pool RT-	hsa-miR-181b	40
MS2	hsa-miR-181c	40
POOL 1 CONTROL	hsa-miR-181c	36.6124
POOL 2 DM2	hsa-miR-181c	32.9824
POOL 3 OB+DM2	hsa-miR-181c	31.6313
POOL 4 OM	hsa-miR-181c	34.6981
Pool RT-	hsa-miR-181c	40
MS2	hsa-miR-181c*	40
POOL 1 CONTROL	hsa-miR-181c*	40
POOL 2 DM2	hsa-miR-181c*	40
POOL 3 OB+DM2	hsa-miR-181c*	32.8559
POOL 4 OM	hsa-miR-181c*	38.587
Pool RT-	hsa-miR-181c*	40
MS2	hsa-miR-181d	40
POOL 1 CONTROL	hsa-miR-181d	35.6906
POOL 2 DM2	hsa-miR-181d	36.3338
POOL 3 OB+DM2	hsa-miR-181d	40
POOL 4 OM	hsa-miR-181d	40
Pool RT-	hsa-miR-181d	40
MS2	hsa-miR-182	40
POOL 1 CONTROL	hsa-miR-182	33.5589
POOL 2 DM2	hsa-miR-182	38.3095
POOL 3 OB+DM2	hsa-miR-182	35.7807
POOL 4 OM	hsa-miR-182	39.7285
Pool RT-	hsa-miR-182	40
MS2	hsa-miR-182*	37.7476
POOL 1 CONTROL	hsa-miR-182*	36.622
POOL 2 DM2	hsa-miR-182*	29.1764
POOL 3 OB+DM2	hsa-miR-182*	29.5809
POOL 4 OM	hsa-miR-182*	31.9864
Pool RT-	hsa-miR-182*	36.9605
MS2	hsa-miR-183	35.4853
POOL 1 CONTROL	hsa-miR-183	37.9553
POOL 2 DM2	hsa-miR-183	39.3866
POOL 3 OB+DM2	hsa-miR-183	39.1518
POOL 4 OM	hsa-miR-183	39.778
Pool RT-	hsa-miR-183	34.7807
MS2	hsa-miR-183*	40
POOL 1 CONTROL	hsa-miR-183*	40
POOL 2 DM2	hsa-miR-183*	40
POOL 3 OB+DM2	hsa-miR-183*	40
POOL 4 OM	hsa-miR-183*	40
Pool RT-	hsa-miR-183*	40
MS2	hsa-miR-184	40
POOL 1 CONTROL	hsa-miR-184	37.7694
POOL 2 DM2	hsa-miR-184	40
POOL 3 OB+DM2	hsa-miR-184	39.273
POOL 4 OM	hsa-miR-184	36.3197
Pool RT-	hsa-miR-184	40
MS2	hsa-miR-185	40
POOL 1 CONTROL	hsa-miR-185	26.6381
POOL 2 DM2	hsa-miR-185	27.7734
POOL 3 OB+DM2	hsa-miR-185	28.7528
POOL 4 OM	hsa-miR-185	28.4783
Pool RT-	hsa-miR-185	40
MS2	hsa-miR-185*	40
POOL 1 CONTROL	hsa-miR-185*	35.9274
POOL 2 DM2	hsa-miR-185*	36.8218
POOL 3 OB+DM2	hsa-miR-185*	35.2395
POOL 4 OM	hsa-miR-185*	37.5271
Pool RT-	hsa-miR-185*	36.1858
MS2	hsa-miR-186	38.9797
POOL 1 CONTROL	hsa-miR-186	28.7619
POOL 2 DM2	hsa-miR-186	30.3591
POOL 3 OB+DM2	hsa-miR-186	39.4227
POOL 4 OM	hsa-miR-186	40
Pool RT-	hsa-miR-186	38.8413
MS2	hsa-miR-187	40
POOL 1 CONTROL	hsa-miR-187	36.7213
POOL 2 DM2	hsa-miR-187	40
POOL 3 OB+DM2	hsa-miR-187	40
POOL 4 OM	hsa-miR-187	40
Pool RT-	hsa-miR-187	40
MS2	hsa-miR-187*	40
POOL 1 CONTROL	hsa-miR-187*	40
POOL 2 DM2	hsa-miR-187*	40
POOL 3 OB+DM2	hsa-miR-187*	35.6555
POOL 4 OM	hsa-miR-187*	34.5753
Pool RT-	hsa-miR-187*	36.5785
MS2	hsa-miR-188-3p	39.9679
POOL 1 CONTROL	hsa-miR-188-3p	33.3323
POOL 2 DM2	hsa-miR-188-3p	34.791
POOL 3 OB+DM2	hsa-miR-188-3p	33.9508
POOL 4 OM	hsa-miR-188-3p	32.7667
Pool RT-	hsa-miR-188-3p	40
MS2	hsa-miR-188-5p	38.3164
POOL 1 CONTROL	hsa-miR-188-5p	37.9313
POOL 2 DM2	hsa-miR-188-5p	34.4551
POOL 3 OB+DM2	hsa-miR-188-5p	40
POOL 4 OM	hsa-miR-188-5p	37.1663
Pool RT-	hsa-miR-188-5p	38.3293
MS2	hsa-miR-18a	40
POOL 1 CONTROL	hsa-miR-18a	30.4271
POOL 2 DM2	hsa-miR-18a	31.6849
POOL 3 OB+DM2	hsa-miR-18a	32.0176
POOL 4 OM	hsa-miR-18a	32.1185
Pool RT-	hsa-miR-18a	39.7784
MS2	hsa-miR-18a*	40
POOL 1 CONTROL	hsa-miR-18a*	40
POOL 2 DM2	hsa-miR-18a*	35.6371
POOL 3 OB+DM2	hsa-miR-18a*	40
POOL 4 OM	hsa-miR-18a*	40
Pool RT-	hsa-miR-18a*	40
MS2	hsa-miR-18b	37.1367
POOL 1 CONTROL	hsa-miR-18b	28.939
POOL 2 DM2	hsa-miR-18b	30.6383
POOL 3 OB+DM2	hsa-miR-18b	32.9204
POOL 4 OM	hsa-miR-18b	34.4347
Pool RT-	hsa-miR-18b	40
MS2	hsa-miR-18b*	40
POOL 1 CONTROL	hsa-miR-18b*	40
POOL 2 DM2	hsa-miR-18b*	36.1966
POOL 3 OB+DM2	hsa-miR-18b*	35.0187
POOL 4 OM	hsa-miR-18b*	34.5588
Pool RT-	hsa-miR-18b*	40
MS2	hsa-miR-190	40
POOL 1 CONTROL	hsa-miR-190	32.6417
POOL 2 DM2	hsa-miR-190	34.2572
POOL 3 OB+DM2	hsa-miR-190	32.7735
POOL 4 OM	hsa-miR-190	34.5903
Pool RT-	hsa-miR-190	40
MS2	hsa-miR-1908	40
POOL 1 CONTROL	hsa-miR-1908	38.5908
POOL 2 DM2	hsa-miR-1908	31.6179
POOL 3 OB+DM2	hsa-miR-1908	34.0261
POOL 4 OM	hsa-miR-1908	32.9872
Pool RT-	hsa-miR-1908	40
MS2	hsa-miR-1909	38.6402
POOL 1 CONTROL	hsa-miR-1909	32.0328
POOL 2 DM2	hsa-miR-1909	23.5186
POOL 3 OB+DM2	hsa-miR-1909	22.4421
POOL 4 OM	hsa-miR-1909	23.5655
Pool RT-	hsa-miR-1909	40
MS2	hsa-miR-190b	40
POOL 1 CONTROL	hsa-miR-190b	38.7705
POOL 2 DM2	hsa-miR-190b	40
POOL 3 OB+DM2	hsa-miR-190b	40
POOL 4 OM	hsa-miR-190b	35.9275
Pool RT-	hsa-miR-190b	40
MS2	hsa-miR-191	38.0003
MS2	hsa-miR-191	36.4074
POOL 1 CONTROL	hsa-miR-191	29.2956
POOL 1 CONTROL	hsa-miR-191	27.3696
POOL 2 DM2	hsa-miR-191	30.1129
POOL 2 DM2	hsa-miR-191	27.6823
POOL 3 OB+DM2	hsa-miR-191	29.694
POOL 3 OB+DM2	hsa-miR-191	27.8402
POOL 4 OM	hsa-miR-191	31.2954
POOL 4 OM	hsa-miR-191	28.9649
Pool RT-	hsa-miR-191	37.4029
Pool RT-	hsa-miR-191	36.1173
MS2	hsa-miR-191*	40
POOL 1 CONTROL	hsa-miR-191*	40
POOL 2 DM2	hsa-miR-191*	36.2297
POOL 3 OB+DM2	hsa-miR-191*	39.4492
POOL 4 OM	hsa-miR-191*	32.7383
Pool RT-	hsa-miR-191*	40
MS2	hsa-miR-1911	40
POOL 1 CONTROL	hsa-miR-1911	40
POOL 2 DM2	hsa-miR-1911	39.32
POOL 3 OB+DM2	hsa-miR-1911	35.3328
POOL 4 OM	hsa-miR-1911	34.8195
Pool RT-	hsa-miR-1911	40
MS2	hsa-miR-1911*	40
POOL 1 CONTROL	hsa-miR-1911*	38.3957
POOL 2 DM2	hsa-miR-1911*	34.9644
POOL 3 OB+DM2	hsa-miR-1911*	30.8037
POOL 4 OM	hsa-miR-1911*	29.232
Pool RT-	hsa-miR-1911*	35.7607
MS2	hsa-miR-1912	40
POOL 1 CONTROL	hsa-miR-1912	35.4669
POOL 2 DM2	hsa-miR-1912	35.1985
POOL 3 OB+DM2	hsa-miR-1912	31.5515
POOL 4 OM	hsa-miR-1912	30.9623
Pool RT-	hsa-miR-1912	37.6336
MS2	hsa-miR-1913	34.4481
POOL 1 CONTROL	hsa-miR-1913	32.2161
POOL 2 DM2	hsa-miR-1913	30.3871
POOL 3 OB+DM2	hsa-miR-1913	28.5596
POOL 4 OM	hsa-miR-1913	27.6243
Pool RT-	hsa-miR-1913	36.3931
MS2	hsa-miR-1914	40
POOL 1 CONTROL	hsa-miR-1914	35.2798
POOL 2 DM2	hsa-miR-1914	30.467
POOL 3 OB+DM2	hsa-miR-1914	28.7546
POOL 4 OM	hsa-miR-1914	27.6176
Pool RT-	hsa-miR-1914	33.9596
MS2	hsa-miR-1914*	40
POOL 1 CONTROL	hsa-miR-1914*	39.1486
POOL 2 DM2	hsa-miR-1914*	33.7093
POOL 3 OB+DM2	hsa-miR-1914*	37.2052
POOL 4 OM	hsa-miR-1914*	30.6938
Pool RT-	hsa-miR-1914*	40
MS2	hsa-miR-192	40
POOL 1 CONTROL	hsa-miR-192	29.4534
POOL 2 DM2	hsa-miR-192	30.2291
POOL 3 OB+DM2	hsa-miR-192	33.2371
POOL 4 OM	hsa-miR-192	33.9603
Pool RT-	hsa-miR-192	40
MS2	hsa-miR-192*	40
POOL 1 CONTROL	hsa-miR-192*	40
POOL 2 DM2	hsa-miR-192*	36.3121
POOL 3 OB+DM2	hsa-miR-192*	36.448
POOL 4 OM	hsa-miR-192*	35.0159
Pool RT-	hsa-miR-192*	40
MS2	hsa-miR-193a-3p	39.5264
POOL 1 CONTROL	hsa-miR-193a-3p	40
POOL 2 DM2	hsa-miR-193a-3p	37.964
POOL 3 OB+DM2	hsa-miR-193a-3p	35.2685
POOL 4 OM	hsa-miR-193a-3p	34.5918
Pool RT-	hsa-miR-193a-3p	40
MS2	hsa-miR-193a-5p	40
POOL 1 CONTROL	hsa-miR-193a-5p	35.241
POOL 2 DM2	hsa-miR-193a-5p	34.3573
POOL 3 OB+DM2	hsa-miR-193a-5p	36.2411
POOL 4 OM	hsa-miR-193a-5p	34.2305
Pool RT-	hsa-miR-193a-5p	40
MS2	hsa-miR-193b	40
POOL 1 CONTROL	hsa-miR-193b	37.8308
POOL 2 DM2	hsa-miR-193b	32.5819
POOL 3 OB+DM2	hsa-miR-193b	31.6487
POOL 4 OM	hsa-miR-193b	32.6513
Pool RT-	hsa-miR-193b	40
MS2	hsa-miR-193b*	40
POOL 1 CONTROL	hsa-miR-193b*	40
POOL 2 DM2	hsa-miR-193b*	40
POOL 3 OB+DM2	hsa-miR-193b*	35.3483
POOL 4 OM	hsa-miR-193b*	36.2914
Pool RT-	hsa-miR-193b*	40
MS2	hsa-miR-194	40
POOL 1 CONTROL	hsa-miR-194	32.1377
POOL 2 DM2	hsa-miR-194	32.8777
POOL 3 OB+DM2	hsa-miR-194	31.9348
POOL 4 OM	hsa-miR-194	32.4173
Pool RT-	hsa-miR-194	40
MS2	hsa-miR-194*	40
POOL 1 CONTROL	hsa-miR-194*	40
POOL 2 DM2	hsa-miR-194*	30.7685
POOL 3 OB+DM2	hsa-miR-194*	29.2183
POOL 4 OM	hsa-miR-194*	27.2387
Pool RT-	hsa-miR-194*	39.8476
MS2	hsa-miR-195	40
POOL 1 CONTROL	hsa-miR-195	40
POOL 2 DM2	hsa-miR-195	34.7791
POOL 3 OB+DM2	hsa-miR-195	34.7692
POOL 4 OM	hsa-miR-195	35.4112
Pool RT-	hsa-miR-195	40
MS2	hsa-miR-195*	39.5783
POOL 1 CONTROL	hsa-miR-195*	39.8421
POOL 2 DM2	hsa-miR-195*	34.1397
POOL 3 OB+DM2	hsa-miR-195*	31.958
POOL 4 OM	hsa-miR-195*	31.6698
Pool RT-	hsa-miR-195*	39.6782
MS2	hsa-miR-196a	40
POOL 1 CONTROL	hsa-miR-196a	40
POOL 2 DM2	hsa-miR-196a	40
POOL 3 OB+DM2	hsa-miR-196a	40
POOL 4 OM	hsa-miR-196a	40
Pool RT-	hsa-miR-196a	40
MS2	hsa-miR-196b	40
POOL 1 CONTROL	hsa-miR-196b	33.2938
POOL 2 DM2	hsa-miR-196b	34.5102
POOL 3 OB+DM2	hsa-miR-196b	40
POOL 4 OM	hsa-miR-196b	38.4066
Pool RT-	hsa-miR-196b	40
MS2	hsa-miR-196b*	40
POOL 1 CONTROL	hsa-miR-196b*	32.8556
POOL 2 DM2	hsa-miR-196b*	34.9997
POOL 3 OB+DM2	hsa-miR-196b*	32.4566
POOL 4 OM	hsa-miR-196b*	33.53
Pool RT-	hsa-miR-196b*	37.0019
MS2	hsa-miR-197	38.2883
POOL 1 CONTROL	hsa-miR-197	29.4236
POOL 2 DM2	hsa-miR-197	29.8901
POOL 3 OB+DM2	hsa-miR-197	30.5155
POOL 4 OM	hsa-miR-197	31.1097
Pool RT-	hsa-miR-197	40
MS2	hsa-miR-1972	33.3584
POOL 1 CONTROL	hsa-miR-1972	30.0106
POOL 2 DM2	hsa-miR-1972	27.514
POOL 3 OB+DM2	hsa-miR-1972	25.6516
POOL 4 OM	hsa-miR-1972	24.1624
Pool RT-	hsa-miR-1972	29.9164
MS2	hsa-miR-1974	40
POOL 1 CONTROL	hsa-miR-1974	26.8589
POOL 2 DM2	hsa-miR-1974	25.2553
POOL 3 OB+DM2	hsa-miR-1974	24.4693
POOL 4 OM	hsa-miR-1974	23.6677
Pool RT-	hsa-miR-1974	40
MS2	hsa-miR-1979	40
POOL 1 CONTROL	hsa-miR-1979	27.7713
POOL 2 DM2	hsa-miR-1979	28.1553
POOL 3 OB+DM2	hsa-miR-1979	33.1572
POOL 4 OM	hsa-miR-1979	34.8366
Pool RT-	hsa-miR-1979	40
MS2	hsa-miR-198	39.005
POOL 1 CONTROL	hsa-miR-198	40
POOL 2 DM2	hsa-miR-198	40
POOL 3 OB+DM2	hsa-miR-198	37.5385
POOL 4 OM	hsa-miR-198	36.3822
Pool RT-	hsa-miR-198	36.6528
MS2	hsa-miR-199a-3p	40
POOL 1 CONTROL	hsa-miR-199a-3p	29.4161
POOL 2 DM2	hsa-miR-199a-3p	30.6587
POOL 3 OB+DM2	hsa-miR-199a-3p	35.155
POOL 4 OM	hsa-miR-199a-3p	35.1431
Pool RT-	hsa-miR-199a-3p	40
MS2	hsa-miR-199a-5p	36.8281
POOL 1 CONTROL	hsa-miR-199a-5p	29.4914
POOL 2 DM2	hsa-miR-199a-5p	30.9197
POOL 3 OB+DM2	hsa-miR-199a-5p	39.5623
POOL 4 OM	hsa-miR-199a-5p	38.0278
Pool RT-	hsa-miR-199a-5p	35.3623
MS2	hsa-miR-199b-5p	40
POOL 1 CONTROL	hsa-miR-199b-5p	33.7124
POOL 2 DM2	hsa-miR-199b-5p	33.4551
POOL 3 OB+DM2	hsa-miR-199b-5p	35.5498
POOL 4 OM	hsa-miR-199b-5p	34.6493
Pool RT-	hsa-miR-199b-5p	40
MS2	hsa-miR-19a	35.9011
POOL 1 CONTROL	hsa-miR-19a	28.9223
POOL 2 DM2	hsa-miR-19a	30.1393
POOL 3 OB+DM2	hsa-miR-19a	30.8453
POOL 4 OM	hsa-miR-19a	32.086
Pool RT-	hsa-miR-19a	36.4448
MS2	hsa-miR-19b	40
POOL 1 CONTROL	hsa-miR-19b	23.789
POOL 2 DM2	hsa-miR-19b	25.2116
POOL 3 OB+DM2	hsa-miR-19b	25.5018
POOL 4 OM	hsa-miR-19b	26.8411
Pool RT-	hsa-miR-19b	40
MS2	hsa-miR-19b-1*	40
POOL 1 CONTROL	hsa-miR-19b-1*	40
POOL 2 DM2	hsa-miR-19b-1*	37.0768
POOL 3 OB+DM2	hsa-miR-19b-1*	35.915
POOL 4 OM	hsa-miR-19b-1*	32.1704
Pool RT-	hsa-miR-19b-1*	40
MS2	hsa-miR-19b-2*	39.2051
POOL 1 CONTROL	hsa-miR-19b-2*	38.2588
POOL 2 DM2	hsa-miR-19b-2*	37.6948
POOL 3 OB+DM2	hsa-miR-19b-2*	35.4613
POOL 4 OM	hsa-miR-19b-2*	33.3387
Pool RT-	hsa-miR-19b-2*	37.5274
MS2	hsa-miR-200a	40
POOL 1 CONTROL	hsa-miR-200a	40
POOL 2 DM2	hsa-miR-200a	40
POOL 3 OB+DM2	hsa-miR-200a	39.7521
POOL 4 OM	hsa-miR-200a	40
Pool RT-	hsa-miR-200a	40
MS2	hsa-miR-200a*	40
POOL 1 CONTROL	hsa-miR-200a*	40
POOL 2 DM2	hsa-miR-200a*	37.288
POOL 3 OB+DM2	hsa-miR-200a*	35.0595
POOL 4 OM	hsa-miR-200a*	34.8482
Pool RT-	hsa-miR-200a*	40
MS2	hsa-miR-200b	40
POOL 1 CONTROL	hsa-miR-200b	36.8598
POOL 2 DM2	hsa-miR-200b	36.1448
POOL 3 OB+DM2	hsa-miR-200b	34.469
POOL 4 OM	hsa-miR-200b	34.4346
Pool RT-	hsa-miR-200b	40
MS2	hsa-miR-200b*	40
POOL 1 CONTROL	hsa-miR-200b*	34.861
POOL 2 DM2	hsa-miR-200b*	31.223
POOL 3 OB+DM2	hsa-miR-200b*	29.853
POOL 4 OM	hsa-miR-200b*	28.9705
Pool RT-	hsa-miR-200b*	35.9659
MS2	hsa-miR-200c	40
POOL 1 CONTROL	hsa-miR-200c	34.5164
POOL 2 DM2	hsa-miR-200c	34.6184
POOL 3 OB+DM2	hsa-miR-200c	34.4457
POOL 4 OM	hsa-miR-200c	33.3207
Pool RT-	hsa-miR-200c	40
MS2	hsa-miR-200c*	40
POOL 1 CONTROL	hsa-miR-200c*	40
POOL 2 DM2	hsa-miR-200c*	40
POOL 3 OB+DM2	hsa-miR-200c*	35.5058
POOL 4 OM	hsa-miR-200c*	33.7889
Pool RT-	hsa-miR-200c*	40
MS2	hsa-miR-202	40
POOL 1 CONTROL	hsa-miR-202	34.4708
POOL 2 DM2	hsa-miR-202	38.8929
POOL 3 OB+DM2	hsa-miR-202	38.3895
POOL 4 OM	hsa-miR-202	33.0169
Pool RT-	hsa-miR-202	40
MS2	hsa-miR-202*	40
POOL 1 CONTROL	hsa-miR-202*	40
POOL 2 DM2	hsa-miR-202*	40
POOL 3 OB+DM2	hsa-miR-202*	40
POOL 4 OM	hsa-miR-202*	40
Pool RT-	hsa-miR-202*	40
MS2	hsa-miR-203	40
POOL 1 CONTROL	hsa-miR-203	40
POOL 2 DM2	hsa-miR-203	40
POOL 3 OB+DM2	hsa-miR-203	40
POOL 4 OM	hsa-miR-203	34.3755
Pool RT-	hsa-miR-203	40
MS2	hsa-miR-204	40
POOL 1 CONTROL	hsa-miR-204	36.6523
POOL 2 DM2	hsa-miR-204	40
POOL 3 OB+DM2	hsa-miR-204	36.6816
POOL 4 OM	hsa-miR-204	33.933
Pool RT-	hsa-miR-204	40
MS2	hsa-miR-205	40
POOL 1 CONTROL	hsa-miR-205	32.8062
POOL 2 DM2	hsa-miR-205	33.2243
POOL 3 OB+DM2	hsa-miR-205	39.0432
POOL 4 OM	hsa-miR-205	31.7042
Pool RT-	hsa-miR-205	40
MS2	hsa-miR-2053	40
POOL 1 CONTROL	hsa-miR-2053	39.7901
POOL 2 DM2	hsa-miR-2053	37.9065
POOL 3 OB+DM2	hsa-miR-2053	37.0254
POOL 4 OM	hsa-miR-2053	36.4444
Pool RT-	hsa-miR-2053	40
MS2	hsa-miR-206	40
POOL 1 CONTROL	hsa-miR-206	40
POOL 2 DM2	hsa-miR-206	40
POOL 3 OB+DM2	hsa-miR-206	35.8905
POOL 4 OM	hsa-miR-206	36.8264
Pool RT-	hsa-miR-206	40
MS2	hsa-miR-208a	40
POOL 1 CONTROL	hsa-miR-208a	40
POOL 2 DM2	hsa-miR-208a	33.4595
POOL 3 OB+DM2	hsa-miR-208a	34.8498
POOL 4 OM	hsa-miR-208a	35.838
Pool RT-	hsa-miR-208a	40
MS2	hsa-miR-208b	40
POOL 1 CONTROL	hsa-miR-208b	40
POOL 2 DM2	hsa-miR-208b	37.8941
POOL 3 OB+DM2	hsa-miR-208b	33.2712
POOL 4 OM	hsa-miR-208b	33.7277
Pool RT-	hsa-miR-208b	40
MS2	hsa-miR-20a	40
POOL 1 CONTROL	hsa-miR-20a	24.9631
POOL 2 DM2	hsa-miR-20a	26.5852
POOL 3 OB+DM2	hsa-miR-20a	28.111
POOL 4 OM	hsa-miR-20a	29.8257
Pool RT-	hsa-miR-20a	40
MS2	hsa-miR-20a*	40
POOL 1 CONTROL	hsa-miR-20a*	31.7651
POOL 2 DM2	hsa-miR-20a*	40
POOL 3 OB+DM2	hsa-miR-20a*	40
POOL 4 OM	hsa-miR-20a*	39.0641
Pool RT-	hsa-miR-20a*	40
MS2	hsa-miR-20b	40
POOL 1 CONTROL	hsa-miR-20b	32.5457
POOL 2 DM2	hsa-miR-20b	33.7588
POOL 3 OB+DM2	hsa-miR-20b	34.9951
POOL 4 OM	hsa-miR-20b	35.6919
Pool RT-	hsa-miR-20b	40
MS2	hsa-miR-20b*	40
POOL 1 CONTROL	hsa-miR-20b*	34.035
POOL 2 DM2	hsa-miR-20b*	38.1444
POOL 3 OB+DM2	hsa-miR-20b*	40
POOL 4 OM	hsa-miR-20b*	35.6898
Pool RT-	hsa-miR-20b*	34.4263
MS2	hsa-miR-21	38.4063
POOL 1 CONTROL	hsa-miR-21	24.8478
POOL 2 DM2	hsa-miR-21	25.9023
POOL 3 OB+DM2	hsa-miR-21	27.7474
POOL 4 OM	hsa-miR-21	28.3764
Pool RT-	hsa-miR-21	37.3941
MS2	hsa-miR-21*	40
POOL 1 CONTROL	hsa-miR-21*	36.8043
POOL 2 DM2	hsa-miR-21*	35.961
POOL 3 OB+DM2	hsa-miR-21*	34.7759
POOL 4 OM	hsa-miR-21*	36.2953
Pool RT-	hsa-miR-21*	40
MS2	hsa-miR-210	40
POOL 1 CONTROL	hsa-miR-210	30.2158
POOL 2 DM2	hsa-miR-210	31.1293
POOL 3 OB+DM2	hsa-miR-210	31.9631
POOL 4 OM	hsa-miR-210	31.2916
Pool RT-	hsa-miR-210	32.5485
MS2	hsa-miR-211	40
POOL 1 CONTROL	hsa-miR-211	40
POOL 2 DM2	hsa-miR-211	37.497
POOL 3 OB+DM2	hsa-miR-211	40
POOL 4 OM	hsa-miR-211	40
Pool RT-	hsa-miR-211	40
MS2	hsa-miR-2110	33.2164
POOL 1 CONTROL	hsa-miR-2110	32.2274
POOL 2 DM2	hsa-miR-2110	30.0767
POOL 3 OB+DM2	hsa-miR-2110	30.165
POOL 4 OM	hsa-miR-2110	29.4159
Pool RT-	hsa-miR-2110	32.2651
MS2	hsa-miR-2113	40
POOL 1 CONTROL	hsa-miR-2113	38.6163
POOL 2 DM2	hsa-miR-2113	34.3946
POOL 3 OB+DM2	hsa-miR-2113	30.9036
POOL 4 OM	hsa-miR-2113	29.8678
Pool RT-	hsa-miR-2113	40
MS2	hsa-miR-212	40
POOL 1 CONTROL	hsa-miR-212	40
POOL 2 DM2	hsa-miR-212	34.348
POOL 3 OB+DM2	hsa-miR-212	40
POOL 4 OM	hsa-miR-212	36.7273
Pool RT-	hsa-miR-212	36.1054
MS2	hsa-miR-214	37.8086
POOL 1 CONTROL	hsa-miR-214	38.3806
POOL 2 DM2	hsa-miR-214	34.2843
POOL 3 OB+DM2	hsa-miR-214	31.798
POOL 4 OM	hsa-miR-214	31.2695
Pool RT-	hsa-miR-214	38.6496
MS2	hsa-miR-214*	40
POOL 1 CONTROL	hsa-miR-214*	37.541
POOL 2 DM2	hsa-miR-214*	40
POOL 3 OB+DM2	hsa-miR-214*	34.3107
POOL 4 OM	hsa-miR-214*	37.6705
Pool RT-	hsa-miR-214*	40
MS2	hsa-miR-215	40
POOL 1 CONTROL	hsa-miR-215	31.3222
POOL 2 DM2	hsa-miR-215	31.2996
POOL 3 OB+DM2	hsa-miR-215	31.199
POOL 4 OM	hsa-miR-215	32.8113
Pool RT-	hsa-miR-215	40
MS2	hsa-miR-216a	37.4001
POOL 1 CONTROL	hsa-miR-216a	40
POOL 2 DM2	hsa-miR-216a	40
POOL 3 OB+DM2	hsa-miR-216a	37.6992
POOL 4 OM	hsa-miR-216a	33.8283
Pool RT-	hsa-miR-216a	38.0806
MS2	hsa-miR-216b	40
POOL 1 CONTROL	hsa-miR-216b	40
POOL 2 DM2	hsa-miR-216b	40
POOL 3 OB+DM2	hsa-miR-216b	33.5956
POOL 4 OM	hsa-miR-216b	34.3437
Pool RT-	hsa-miR-216b	40
MS2	hsa-miR-217	40
POOL 1 CONTROL	hsa-miR-217	40
POOL 2 DM2	hsa-miR-217	40
POOL 3 OB+DM2	hsa-miR-217	38.6534
POOL 4 OM	hsa-miR-217	34.9127
Pool RT-	hsa-miR-217	40
MS2	hsa-miR-218	40
POOL 1 CONTROL	hsa-miR-218	35.3133
POOL 2 DM2	hsa-miR-218	40
POOL 3 OB+DM2	hsa-miR-218	40
POOL 4 OM	hsa-miR-218	40
Pool RT-	hsa-miR-218	40
MS2	hsa-miR-218-1*	33.5175
POOL 1 CONTROL	hsa-miR-218-1*	37.2156
POOL 2 DM2	hsa-miR-218-1*	35.1289
POOL 3 OB+DM2	hsa-miR-218-1*	32.6931
POOL 4 OM	hsa-miR-218-1*	32.9651
Pool RT-	hsa-miR-218-1*	35.7401
MS2	hsa-miR-219-1-3p	40
POOL 1 CONTROL	hsa-miR-219-1-3p	40
POOL 2 DM2	hsa-miR-219-1-3p	38.4345
POOL 3 OB+DM2	hsa-miR-219-1-3p	33.8078
POOL 4 OM	hsa-miR-219-1-3p	32.1359
Pool RT-	hsa-miR-219-1-3p	40
MS2	hsa-miR-219-2-3p	40
POOL 1 CONTROL	hsa-miR-219-2-3p	39.8448
POOL 2 DM2	hsa-miR-219-2-3p	35.1332
POOL 3 OB+DM2	hsa-miR-219-2-3p	33.8147
POOL 4 OM	hsa-miR-219-2-3p	32.7736
Pool RT-	hsa-miR-219-2-3p	40
MS2	hsa-miR-219-5p	40
POOL 1 CONTROL	hsa-miR-219-5p	35.6848
POOL 2 DM2	hsa-miR-219-5p	40
POOL 3 OB+DM2	hsa-miR-219-5p	40
POOL 4 OM	hsa-miR-219-5p	40
Pool RT-	hsa-miR-219-5p	40
MS2	hsa-miR-22	40
POOL 1 CONTROL	hsa-miR-22	28.9072
POOL 2 DM2	hsa-miR-22	28.5693
POOL 3 OB+DM2	hsa-miR-22	28.3732
POOL 4 OM	hsa-miR-22	28.842
Pool RT-	hsa-miR-22	40
MS2	hsa-miR-22*	40
POOL 1 CONTROL	hsa-miR-22*	31.6614
POOL 2 DM2	hsa-miR-22*	31.8313
POOL 3 OB+DM2	hsa-miR-22*	33.4085
POOL 4 OM	hsa-miR-22*	33.7451
Pool RT-	hsa-miR-22*	40
MS2	hsa-miR-220a	40
POOL 1 CONTROL	hsa-miR-220a	40
POOL 2 DM2	hsa-miR-220a	40
POOL 3 OB+DM2	hsa-miR-220a	38.9657
POOL 4 OM	hsa-miR-220a	40
Pool RT-	hsa-miR-220a	40
MS2	hsa-miR-220b	37.5461
POOL 1 CONTROL	hsa-miR-220b	39.3082
POOL 2 DM2	hsa-miR-220b	33.4156
POOL 3 OB+DM2	hsa-miR-220b	30.9638
POOL 4 OM	hsa-miR-220b	31.4445
Pool RT-	hsa-miR-220b	37.0572
MS2	hsa-miR-220c	40
POOL 1 CONTROL	hsa-miR-220c	40
POOL 2 DM2	hsa-miR-220c	36.504
POOL 3 OB+DM2	hsa-miR-220c	31.3758
POOL 4 OM	hsa-miR-220c	32.9264
Pool RT-	hsa-miR-220c	40
MS2	hsa-miR-221	40
POOL 1 CONTROL	hsa-miR-221	28.3799
POOL 2 DM2	hsa-miR-221	28.8552
POOL 3 OB+DM2	hsa-miR-221	29.6756
POOL 4 OM	hsa-miR-221	29.7953
Pool RT-	hsa-miR-221	40
MS2	hsa-miR-221*	33.576
POOL 1 CONTROL	hsa-miR-221*	36.2816
POOL 2 DM2	hsa-miR-221*	32.9429
POOL 3 OB+DM2	hsa-miR-221*	33.8778
POOL 4 OM	hsa-miR-221*	32.1743
Pool RT-	hsa-miR-221*	34.9553
MS2	hsa-miR-222	38.4042
POOL 1 CONTROL	hsa-miR-222	28.8843
POOL 2 DM2	hsa-miR-222	29.7135
POOL 3 OB+DM2	hsa-miR-222	31.1797
POOL 4 OM	hsa-miR-222	31.6624
Pool RT-	hsa-miR-222	36.3619
MS2	hsa-miR-222*	40
POOL 1 CONTROL	hsa-miR-222*	40
POOL 2 DM2	hsa-miR-222*	33.6832
POOL 3 OB+DM2	hsa-miR-222*	31.8512
POOL 4 OM	hsa-miR-222*	34.0208
Pool RT-	hsa-miR-222*	40
MS2	hsa-miR-223	40
POOL 1 CONTROL	hsa-miR-223	21.8602
POOL 2 DM2	hsa-miR-223	23.0046
POOL 3 OB+DM2	hsa-miR-223	23.895
POOL 4 OM	hsa-miR-223	24.3312
Pool RT-	hsa-miR-223	40
MS2	hsa-miR-223*	39.3567
POOL 1 CONTROL	hsa-miR-223*	30.6402
POOL 2 DM2	hsa-miR-223*	30.7055
POOL 3 OB+DM2	hsa-miR-223*	31.6987
POOL 4 OM	hsa-miR-223*	30.8827
Pool RT-	hsa-miR-223*	38.4876
MS2	hsa-miR-224	40
POOL 1 CONTROL	hsa-miR-224	35.3025
POOL 2 DM2	hsa-miR-224	40
POOL 3 OB+DM2	hsa-miR-224	40
POOL 4 OM	hsa-miR-224	37.6139
Pool RT-	hsa-miR-224	40
MS2	hsa-miR-224*	40
POOL 1 CONTROL	hsa-miR-224*	33.439
POOL 2 DM2	hsa-miR-224*	32.2216
POOL 3 OB+DM2	hsa-miR-224*	32.2696
POOL 4 OM	hsa-miR-224*	29.6593
Pool RT-	hsa-miR-224*	36.338
MS2	hsa-miR-23a	40
POOL 1 CONTROL	hsa-miR-23a	25.1408
POOL 2 DM2	hsa-miR-23a	25.7989
POOL 3 OB+DM2	hsa-miR-23a	26.8723
POOL 4 OM	hsa-miR-23a	27.0007
Pool RT-	hsa-miR-23a	40
MS2	hsa-miR-23a*	40
POOL 1 CONTROL	hsa-miR-23a*	40
POOL 2 DM2	hsa-miR-23a*	33.3157
POOL 3 OB+DM2	hsa-miR-23a*	32.9504
POOL 4 OM	hsa-miR-23a*	33.6239
Pool RT-	hsa-miR-23a*	40
MS2	hsa-miR-23b	40
POOL 1 CONTROL	hsa-miR-23b	28.6962
POOL 2 DM2	hsa-miR-23b	28.7041
POOL 3 OB+DM2	hsa-miR-23b	30.2529
POOL 4 OM	hsa-miR-23b	29.3455
Pool RT-	hsa-miR-23b	40
MS2	hsa-miR-23b*	38.2264
POOL 1 CONTROL	hsa-miR-23b*	35.9264
POOL 2 DM2	hsa-miR-23b*	33.6651
POOL 3 OB+DM2	hsa-miR-23b*	33.1589
POOL 4 OM	hsa-miR-23b*	31.5085
Pool RT-	hsa-miR-23b*	35.4808
MS2	hsa-miR-24	40
POOL 1 CONTROL	hsa-miR-24	25.4594
POOL 2 DM2	hsa-miR-24	26.534
POOL 3 OB+DM2	hsa-miR-24	27.5426
POOL 4 OM	hsa-miR-24	28.505
Pool RT-	hsa-miR-24	40
MS2	hsa-miR-24-1*	40
POOL 1 CONTROL	hsa-miR-24-1*	40
POOL 2 DM2	hsa-miR-24-1*	32.4821
POOL 3 OB+DM2	hsa-miR-24-1*	37.13
POOL 4 OM	hsa-miR-24-1*	34.717
Pool RT-	hsa-miR-24-1*	40
MS2	hsa-miR-24-2*	40
POOL 1 CONTROL	hsa-miR-24-2*	32.6769
POOL 2 DM2	hsa-miR-24-2*	32.4739
POOL 3 OB+DM2	hsa-miR-24-2*	36.2806
POOL 4 OM	hsa-miR-24-2*	34.5082
Pool RT-	hsa-miR-24-2*	40
MS2	hsa-miR-25	38.8016
POOL 1 CONTROL	hsa-miR-25	27.0264
POOL 2 DM2	hsa-miR-25	28.2324
POOL 3 OB+DM2	hsa-miR-25	30.0809
POOL 4 OM	hsa-miR-25	31.9642
Pool RT-	hsa-miR-25	40
MS2	hsa-miR-25*	35.3468
POOL 1 CONTROL	hsa-miR-25*	34.5913
POOL 2 DM2	hsa-miR-25*	40
POOL 3 OB+DM2	hsa-miR-25*	35.4894
POOL 4 OM	hsa-miR-25*	32.1889
Pool RT-	hsa-miR-25*	40
MS2	hsa-miR-26a	40
POOL 1 CONTROL	hsa-miR-26a	27.5087
POOL 2 DM2	hsa-miR-26a	28.3752
POOL 3 OB+DM2	hsa-miR-26a	29.5713
POOL 4 OM	hsa-miR-26a	30.2634
Pool RT-	hsa-miR-26a	40
MS2	hsa-miR-26a-1*	40
POOL 1 CONTROL	hsa-miR-26a-1*	40
POOL 2 DM2	hsa-miR-26a-1*	37.4354
POOL 3 OB+DM2	hsa-miR-26a-1*	33.8645
POOL 4 OM	hsa-miR-26a-1*	31.6503
Pool RT-	hsa-miR-26a-1*	40
MS2	hsa-miR-26a-2*	40
POOL 1 CONTROL	hsa-miR-26a-2*	40
POOL 2 DM2	hsa-miR-26a-2*	36.6242
POOL 3 OB+DM2	hsa-miR-26a-2*	40
POOL 4 OM	hsa-miR-26a-2*	40
Pool RT-	hsa-miR-26a-2*	40
MS2	hsa-miR-26b	40
POOL 1 CONTROL	hsa-miR-26b	29.4807
POOL 2 DM2	hsa-miR-26b	30.2847
POOL 3 OB+DM2	hsa-miR-26b	30.7099
POOL 4 OM	hsa-miR-26b	32.6658
Pool RT-	hsa-miR-26b	40
MS2	hsa-miR-26b*	40
POOL 1 CONTROL	hsa-miR-26b*	32.2312
POOL 2 DM2	hsa-miR-26b*	32.1755
POOL 3 OB+DM2	hsa-miR-26b*	31.7921
POOL 4 OM	hsa-miR-26b*	31.2607
Pool RT-	hsa-miR-26b*	38.9717
MS2	hsa-miR-27a	40
POOL 1 CONTROL	hsa-miR-27a	27.174
POOL 2 DM2	hsa-miR-27a	27.6324
POOL 3 OB+DM2	hsa-miR-27a	27.2384
POOL 4 OM	hsa-miR-27a	27.8329
Pool RT-	hsa-miR-27a	40
MS2	hsa-miR-27b	40
POOL 1 CONTROL	hsa-miR-27b	29.7856
POOL 2 DM2	hsa-miR-27b	34.151
POOL 3 OB+DM2	hsa-miR-27b	28.494
POOL 4 OM	hsa-miR-27b	28.4492
Pool RT-	hsa-miR-27b	40
MS2	hsa-miR-27b*	38.6072
POOL 1 CONTROL	hsa-miR-27b*	38.6492
POOL 2 DM2	hsa-miR-27b*	37.5691
POOL 3 OB+DM2	hsa-miR-27b*	32.7072
POOL 4 OM	hsa-miR-27b*	32.7635
Pool RT-	hsa-miR-27b*	35.7798
MS2	hsa-miR-28-3p	38.984
POOL 1 CONTROL	hsa-miR-28-3p	30.8803
POOL 2 DM2	hsa-miR-28-3p	30.2478
POOL 3 OB+DM2	hsa-miR-28-3p	30.2742
POOL 4 OM	hsa-miR-28-3p	30.3108
Pool RT-	hsa-miR-28-3p	40
MS2	hsa-miR-28-5p	40
POOL 1 CONTROL	hsa-miR-28-5p	31.9926
POOL 2 DM2	hsa-miR-28-5p	32.5467
POOL 3 OB+DM2	hsa-miR-28-5p	35.1962
POOL 4 OM	hsa-miR-28-5p	32.8531
Pool RT-	hsa-miR-28-5p	40
MS2	hsa-miR-296-3p	40
POOL 1 CONTROL	hsa-miR-296-3p	40
POOL 2 DM2	hsa-miR-296-3p	40
POOL 3 OB+DM2	hsa-miR-296-3p	37.9091
POOL 4 OM	hsa-miR-296-3p	32.6515
Pool RT-	hsa-miR-296-3p	40
MS2	hsa-miR-296-5p	40
POOL 1 CONTROL	hsa-miR-296-5p	35.9689
POOL 2 DM2	hsa-miR-296-5p	40
POOL 3 OB+DM2	hsa-miR-296-5p	36.1752
POOL 4 OM	hsa-miR-296-5p	37.2944
Pool RT-	hsa-miR-296-5p	40
MS2	hsa-miR-297	33.3798
POOL 1 CONTROL	hsa-miR-297	34.5574
POOL 2 DM2	hsa-miR-297	31.0803
POOL 3 OB+DM2	hsa-miR-297	29.6862
POOL 4 OM	hsa-miR-297	28.8048
Pool RT-	hsa-miR-297	33.3243
MS2	hsa-miR-298	40
POOL 1 CONTROL	hsa-miR-298	40
POOL 2 DM2	hsa-miR-298	36.8463
POOL 3 OB+DM2	hsa-miR-298	40
POOL 4 OM	hsa-miR-298	40
Pool RT-	hsa-miR-298	40
MS2	hsa-miR-299-3p	40
POOL 1 CONTROL	hsa-miR-299-3p	40
POOL 2 DM2	hsa-miR-299-3p	40
POOL 3 OB+DM2	hsa-miR-299-3p	36.1431
POOL 4 OM	hsa-miR-299-3p	35.6709
Pool RT-	hsa-miR-299-3p	40
MS2	hsa-miR-299-5p	40
POOL 1 CONTROL	hsa-miR-299-5p	40
POOL 2 DM2	hsa-miR-299-5p	40
POOL 3 OB+DM2	hsa-miR-299-5p	36.4739
POOL 4 OM	hsa-miR-299-5p	37.4635
Pool RT-	hsa-miR-299-5p	40
MS2	hsa-miR-29a	40
POOL 1 CONTROL	hsa-miR-29a	28.3872
POOL 2 DM2	hsa-miR-29a	28.9197
POOL 3 OB+DM2	hsa-miR-29a	30.4655
POOL 4 OM	hsa-miR-29a	30.3063
Pool RT-	hsa-miR-29a	40
MS2	hsa-miR-29a*	40
POOL 1 CONTROL	hsa-miR-29a*	32.2269
POOL 2 DM2	hsa-miR-29a*	34.1881
POOL 3 OB+DM2	hsa-miR-29a*	32.7134
POOL 4 OM	hsa-miR-29a*	31.2659
Pool RT-	hsa-miR-29a*	40
MS2	hsa-miR-29b	40
POOL 1 CONTROL	hsa-miR-29b	30.6264
POOL 2 DM2	hsa-miR-29b	31.9748
POOL 3 OB+DM2	hsa-miR-29b	34.2937
POOL 4 OM	hsa-miR-29b	34.1504
Pool RT-	hsa-miR-29b	40
MS2	hsa-miR-29b-1*	33.6102
POOL 1 CONTROL	hsa-miR-29b-1*	31.6869
POOL 2 DM2	hsa-miR-29b-1*	30.742
POOL 3 OB+DM2	hsa-miR-29b-1*	29.9143
POOL 4 OM	hsa-miR-29b-1*	29.8711
Pool RT-	hsa-miR-29b-1*	33.8317
MS2	hsa-miR-29b-2*	40
POOL 1 CONTROL	hsa-miR-29b-2*	40
POOL 2 DM2	hsa-miR-29b-2*	40
POOL 3 OB+DM2	hsa-miR-29b-2*	40
POOL 4 OM	hsa-miR-29b-2*	39.7856
Pool RT-	hsa-miR-29b-2*	40
MS2	hsa-miR-29c	40
POOL 1 CONTROL	hsa-miR-29c	27.8706
POOL 2 DM2	hsa-miR-29c	28.3591
POOL 3 OB+DM2	hsa-miR-29c	29.6213
POOL 4 OM	hsa-miR-29c	28.9755
Pool RT-	hsa-miR-29c	40
MS2	hsa-miR-29c*	40
POOL 1 CONTROL	hsa-miR-29c*	32.808
POOL 2 DM2	hsa-miR-29c*	31.7058
POOL 3 OB+DM2	hsa-miR-29c*	31.7082
POOL 4 OM	hsa-miR-29c*	30.4797
Pool RT-	hsa-miR-29c*	40
MS2	hsa-miR-300	32.3256
POOL 1 CONTROL	hsa-miR-300	40
POOL 2 DM2	hsa-miR-300	28.8651
POOL 3 OB+DM2	hsa-miR-300	28.7662
POOL 4 OM	hsa-miR-300	28.6363
Pool RT-	hsa-miR-300	32.683
MS2	hsa-miR-301a	39.1708
POOL 1 CONTROL	hsa-miR-301a	31.4969
POOL 2 DM2	hsa-miR-301a	32.2246
POOL 3 OB+DM2	hsa-miR-301a	33.1651
POOL 4 OM	hsa-miR-301a	32.6598
Pool RT-	hsa-miR-301a	40
MS2	hsa-miR-301b	40
POOL 1 CONTROL	hsa-miR-301b	33.8121
POOL 2 DM2	hsa-miR-301b	35.7152
POOL 3 OB+DM2	hsa-miR-301b	36.3007
POOL 4 OM	hsa-miR-301b	37.5736
Pool RT-	hsa-miR-301b	40
MS2	hsa-miR-302a	38.7483
POOL 1 CONTROL	hsa-miR-302a	35.7981
POOL 2 DM2	hsa-miR-302a	33.5591
POOL 3 OB+DM2	hsa-miR-302a	33.9745
POOL 4 OM	hsa-miR-302a	32.5107
Pool RT-	hsa-miR-302a	40
MS2	hsa-miR-302a*	37.3353
POOL 1 CONTROL	hsa-miR-302a*	40
POOL 2 DM2	hsa-miR-302a*	38.8649
POOL 3 OB+DM2	hsa-miR-302a*	33.9791
POOL 4 OM	hsa-miR-302a*	31.8204
Pool RT-	hsa-miR-302a*	40
MS2	hsa-miR-302b	40
POOL 1 CONTROL	hsa-miR-302b	40
POOL 2 DM2	hsa-miR-302b	34.633
POOL 3 OB+DM2	hsa-miR-302b	40
POOL 4 OM	hsa-miR-302b	40
Pool RT-	hsa-miR-302b	40
MS2	hsa-miR-302c	40
POOL 1 CONTROL	hsa-miR-302c	39.6503
POOL 2 DM2	hsa-miR-302c	40
POOL 3 OB+DM2	hsa-miR-302c	40
POOL 4 OM	hsa-miR-302c	40
Pool RT-	hsa-miR-302c	40
MS2	hsa-miR-302c*	40
POOL 1 CONTROL	hsa-miR-302c*	37.2666
POOL 2 DM2	hsa-miR-302c*	37.7254
POOL 3 OB+DM2	hsa-miR-302c*	38.6266
POOL 4 OM	hsa-miR-302c*	40
Pool RT-	hsa-miR-302c*	38.6934
MS2	hsa-miR-302d	40
POOL 1 CONTROL	hsa-miR-302d	40
POOL 2 DM2	hsa-miR-302d	38.6034
POOL 3 OB+DM2	hsa-miR-302d	39.7994
POOL 4 OM	hsa-miR-302d	38.1436
Pool RT-	hsa-miR-302d	40
MS2	hsa-miR-302d*	40
POOL 1 CONTROL	hsa-miR-302d*	40
POOL 2 DM2	hsa-miR-302d*	32.7795
POOL 3 OB+DM2	hsa-miR-302d*	35.1063
POOL 4 OM	hsa-miR-302d*	34.6124
Pool RT-	hsa-miR-302d*	40
MS2	hsa-miR-302e	40
POOL 1 CONTROL	hsa-miR-302e	40
POOL 2 DM2	hsa-miR-302e	40
POOL 3 OB+DM2	hsa-miR-302e	34.5737
POOL 4 OM	hsa-miR-302e	32.5601
Pool RT-	hsa-miR-302e	40
MS2	hsa-miR-30a	40
POOL 1 CONTROL	hsa-miR-30a	34.1112
POOL 2 DM2	hsa-miR-30a	33.5502
POOL 3 OB+DM2	hsa-miR-30a	32.7462
POOL 4 OM	hsa-miR-30a	36.0989
Pool RT-	hsa-miR-30a	40
MS2	hsa-miR-30a*	40
POOL 1 CONTROL	hsa-miR-30a*	34.2349
POOL 2 DM2	hsa-miR-30a*	32.8056
POOL 3 OB+DM2	hsa-miR-30a*	32.7031
POOL 4 OM	hsa-miR-30a*	31.6307
Pool RT-	hsa-miR-30a*	40
MS2	hsa-miR-30b	40
POOL 1 CONTROL	hsa-miR-30b	28.1459
POOL 2 DM2	hsa-miR-30b	29.1372
POOL 3 OB+DM2	hsa-miR-30b	29.9614
POOL 4 OM	hsa-miR-30b	30.1798
Pool RT-	hsa-miR-30b	40
MS2	hsa-miR-30b*	40
POOL 1 CONTROL	hsa-miR-30b*	33.3208
POOL 2 DM2	hsa-miR-30b*	32.0009
POOL 3 OB+DM2	hsa-miR-30b*	40
POOL 4 OM	hsa-miR-30b*	39.3505
Pool RT-	hsa-miR-30b*	37.8867
MS2	hsa-miR-30c	40
POOL 1 CONTROL	hsa-miR-30c	28.1753
POOL 2 DM2	hsa-miR-30c	29.1284
POOL 3 OB+DM2	hsa-miR-30c	28.8644
POOL 4 OM	hsa-miR-30c	30.2081
Pool RT-	hsa-miR-30c	40
MS2	hsa-miR-30c-1*	40
POOL 1 CONTROL	hsa-miR-30c-1*	34.3479
POOL 2 DM2	hsa-miR-30c-1*	31.968
POOL 3 OB+DM2	hsa-miR-30c-1*	33.7713
POOL 4 OM	hsa-miR-30c-1*	29.7417
Pool RT-	hsa-miR-30c-1*	40
MS2	hsa-miR-30c-2*	40
POOL 1 CONTROL	hsa-miR-30c-2*	38.8706
POOL 2 DM2	hsa-miR-30c-2*	33.2687
POOL 3 OB+DM2	hsa-miR-30c-2*	35.2834
POOL 4 OM	hsa-miR-30c-2*	37.1315
Pool RT-	hsa-miR-30c-2*	40
MS2	hsa-miR-30d	40
POOL 1 CONTROL	hsa-miR-30d	31.645
POOL 2 DM2	hsa-miR-30d	31.8819
POOL 3 OB+DM2	hsa-miR-30d	31.678
POOL 4 OM	hsa-miR-30d	32.4643
Pool RT-	hsa-miR-30d	40
MS2	hsa-miR-30d*	35.2547
POOL 1 CONTROL	hsa-miR-30d*	37.9043
POOL 2 DM2	hsa-miR-30d*	35.901
POOL 3 OB+DM2	hsa-miR-30d*	31.3119
POOL 4 OM	hsa-miR-30d*	31.6508
Pool RT-	hsa-miR-30d*	40
MS2	hsa-miR-30e	40
POOL 1 CONTROL	hsa-miR-30e	30.853
POOL 2 DM2	hsa-miR-30e	31.3392
POOL 3 OB+DM2	hsa-miR-30e	33.3118
POOL 4 OM	hsa-miR-30e	34.4288
Pool RT-	hsa-miR-30e	40
MS2	hsa-miR-30e*	40
POOL 1 CONTROL	hsa-miR-30e*	31.4932
POOL 2 DM2	hsa-miR-30e*	32.7079
POOL 3 OB+DM2	hsa-miR-30e*	35.2949
POOL 4 OM	hsa-miR-30e*	37.6495
Pool RT-	hsa-miR-30e*	40
MS2	hsa-miR-31	39.844
POOL 1 CONTROL	hsa-miR-31	35.7859
POOL 2 DM2	hsa-miR-31	37.3027
POOL 3 OB+DM2	hsa-miR-31	30.2029
POOL 4 OM	hsa-miR-31	28.6925
Pool RT-	hsa-miR-31	40
MS2	hsa-miR-31*	40
POOL 1 CONTROL	hsa-miR-31*	40
POOL 2 DM2	hsa-miR-31*	40
POOL 3 OB+DM2	hsa-miR-31*	40
POOL 4 OM	hsa-miR-31*	40
Pool RT-	hsa-miR-31*	40
MS2	hsa-miR-3180-3p	40
POOL 1 CONTROL	hsa-miR-3180-3p	40
POOL 2 DM2	hsa-miR-3180-3p	32.9262
POOL 3 OB+DM2	hsa-miR-3180-3p	32.5392
POOL 4 OM	hsa-miR-3180-3p	29.9363
Pool RT-	hsa-miR-3180-3p	40
MS2	hsa-miR-32	40
POOL 1 CONTROL	hsa-miR-32	29.8231
POOL 2 DM2	hsa-miR-32	31.342
POOL 3 OB+DM2	hsa-miR-32	34.1736
POOL 4 OM	hsa-miR-32	35.2947
Pool RT-	hsa-miR-32	40
MS2	hsa-miR-320a	37.5078
POOL 1 CONTROL	hsa-miR-320a	26.6736
POOL 2 DM2	hsa-miR-320a	26.7609
POOL 3 OB+DM2	hsa-miR-320a	26.9088
POOL 4 OM	hsa-miR-320a	26.6256
Pool RT-	hsa-miR-320a	34.348
MS2	hsa-miR-320b	38.6169
[truncated: 2,555 more rows]
