# Supplementary material for: Serum Circulating microRNA Profiling for Identification of Potential Type 2 Diabetes and Obesity Biomarkers
Source: PLoS One. 2013 Oct 15;8(10):e77251. doi: 10.1371/journal.pone.0077251 (PMC3817315; doi:10.1371/journal.pone.0077251)
Supplement: Table S4 — Raw data endogenous controls. (XLSX) [file pone.0077251.s006.xlsx]

## Sheet: Hoja1
CTR				Obese				Diabetic				OB-DM2
Sample	Detector	Ct		Sample	Detector	Ct		Sample	Detector	Ct		Sample	Detector	Ct
COMP01	hsa-miR-103	26.8687		Ob-1	hsa-miR-103	31.5297		DM2-1	hsa-miR-103	28.2025		Ob-DM2-1	hsa-miR-103	28.8751
COMP01	hsa-miR-103	26.9643		Ob-1	hsa-miR-103	31.9339		DM2-1	hsa-miR-103	28.9844		Ob-DM2-1	hsa-miR-103	29.1747
COMP02	hsa-miR-103	27.4822		Ob-2	hsa-miR-103	29.934		DM2-2	hsa-miR-103	29.8239		Ob-DM2-2	hsa-miR-103	27.6156
COMP02	hsa-miR-103	27.5302		Ob-2	hsa-miR-103	30.3784		DM2-2	hsa-miR-103	29.2363		Ob-DM2-2	hsa-miR-103	27.7022
COMP03	hsa-miR-103	26.7087		Ob-3	hsa-miR-103	29.1678		DM2-3	hsa-miR-103	29.9087		Ob-DM2-3	hsa-miR-103	29.4479
COMP03	hsa-miR-103	26.7896		Ob-3	hsa-miR-103	28.8795		DM2-3	hsa-miR-103	30.3669		Ob-DM2-3	hsa-miR-103	29.5343
COMP04	hsa-miR-103	26.7861		Ob-4	hsa-miR-103	30.426		DM2-4	hsa-miR-103	28.9417		Ob-DM2-4	hsa-miR-103	29.8084
COMP04	hsa-miR-103	26.936		Ob-4	hsa-miR-103	30.3756		DM2-4	hsa-miR-103	28.8229		Ob-DM2-4	hsa-miR-103	29.7979
COMP05	hsa-miR-103	26.3081		Ob-5	hsa-miR-103	29.2253		DM2-5	hsa-miR-103	31.7227		Ob-DM2-5	hsa-miR-103	29.2237
COMP05	hsa-miR-103	26.1963		Ob-5	hsa-miR-103	29.2661		DM2-5	hsa-miR-103	31.8069		Ob-DM2-5	hsa-miR-103	29.4184
COMP06	hsa-miR-103	28.4856		Ob-6	hsa-miR-103	30.0494		DM2-6	hsa-miR-103	26.5462		Ob-DM2-6	hsa-miR-103	30.6765
COMP06	hsa-miR-103	28.4158		Ob-6	hsa-miR-103	30.4051		DM2-6	hsa-miR-103	26.8406		Ob-DM2-6	hsa-miR-103	30.8203
COMP07	hsa-miR-103	27.5222		Ob-7	hsa-miR-103	33.7129		DM2-7	hsa-miR-103	27.5835		Ob-DM2-7	hsa-miR-103	29.0321
COMP07	hsa-miR-103	27.6571		Ob-7	hsa-miR-103	34.4686		DM2-7	hsa-miR-103	27.712		Ob-DM2-7	hsa-miR-103	28.9516
COMP08	hsa-miR-103	28.7492		Ob-8	hsa-miR-103	29.6165		DM2-8	hsa-miR-103	27.756		Ob-DM2-8	hsa-miR-103	28.5388
COMP08	hsa-miR-103	28.8906		Ob-8	hsa-miR-103	29.9959		DM2-8	hsa-miR-103	27.6702		Ob-DM2-8	hsa-miR-103	28.2063
COMP09	hsa-miR-103	28.3157		Ob-9	hsa-miR-103	29.5323		DM2-9	hsa-miR-103	27.9614		Ob-DM2-9	hsa-miR-103	28.3915
COMP09	hsa-miR-103	28.2415		Ob-9	hsa-miR-103	29.6128		DM2-9	hsa-miR-103	28.0094		Ob-DM2-9	hsa-miR-103	28.4618
COMP10	hsa-miR-103	26.8836		Ob-10	hsa-miR-103	29.1416		DM2-10	hsa-miR-103	27.641		Ob-DM2-10	hsa-miR-103	27.1524
COMP10	hsa-miR-103	26.8909		Ob-10	hsa-miR-103	28.8606		DM2-10	hsa-miR-103	27.8655		Ob-DM2-10	hsa-miR-103	27.0574
COMP11	hsa-miR-103	27.8011		Ob-11	hsa-miR-103	29.2322		DM2-11	hsa-miR-103	25.8575		Ob-DM2-11	hsa-miR-103	29.6511
COMP11	hsa-miR-103	27.9783		Ob-11	hsa-miR-103	29.0813		DM2-11	hsa-miR-103	25.8889		Ob-DM2-11	hsa-miR-103	29.7435
COMP12	hsa-miR-103	26.704		Ob-12	hsa-miR-103	28.1005		DM2-12	hsa-miR-103	26.5159		Ob-DM2-12	hsa-miR-103	26.9317
COMP12	hsa-miR-103	26.7582		Ob-12	hsa-miR-103	28.058		DM2-12	hsa-miR-103	26.6166		Ob-DM2-12	hsa-miR-103	27.1078
COMP13	hsa-miR-103	28.0895		Ob-13	hsa-miR-103	29.6267		DM2-13	hsa-miR-103	26.6695		Ob-DM2-13	hsa-miR-103	27.1966
COMP13	hsa-miR-103	28.1816		Ob-13	hsa-miR-103	29.5032		DM2-13	hsa-miR-103	26.8666		Ob-DM2-13	hsa-miR-103	27.0788
COMP14	hsa-miR-103	27.7128		Ob-14	hsa-miR-103	28.7723						Ob-DM2-14	hsa-miR-103	26.5771
COMP14	hsa-miR-103	27.6768		Ob-14	hsa-miR-103	28.6938						Ob-DM2-14	hsa-miR-103	26.6308
COMP15	hsa-miR-103	26.3881		Ob-15	hsa-miR-103	29.3572						Ob-DM2-15	hsa-miR-103	27.0662
COMP15	hsa-miR-103	26.4507		Ob-15	hsa-miR-103	29.7344						Ob-DM2-15	hsa-miR-103	27.2011
COMP16	hsa-miR-103	29.7312		Ob-16	hsa-miR-103	Undetermined						Ob-DM2-16	hsa-miR-103	27.9172
COMP16	hsa-miR-103	29.3934		Ob-16	hsa-miR-103	30.4694						Ob-DM2-16	hsa-miR-103	27.9054
COMP17	hsa-miR-103	27.5828		Ob-17	hsa-miR-103	29.5736
COMP17	hsa-miR-103	27.5136		Ob-17	hsa-miR-103	29.4062
COMP18	hsa-miR-103	27.9978		Ob-18	hsa-miR-103	28.9136
COMP18	hsa-miR-103	28.0356		Ob-18	hsa-miR-103	28.8653
COMP19	hsa-miR-103	27.5361		Ob-19	hsa-miR-103	27.7724
COMP19	hsa-miR-103	27.7513		Ob-19	hsa-miR-103	27.6728
COMP20	hsa-miR-103	26.9625		Ob-20	hsa-miR-103	28.1306
COMP20	hsa-miR-103	27.0675		Ob-20	hsa-miR-103	28.1181
COMP01	hsa-miR-191	28.1213		Ob-1	hsa-miR-191	32.8505		DM2-1	hsa-miR-191	30.2883		Ob-DM2-1	hsa-miR-191	32.2696
COMP01	hsa-miR-191	27.8777		Ob-1	hsa-miR-191	32.524		DM2-1	hsa-miR-191	30.0888		Ob-DM2-1	hsa-miR-191	31.9514
COMP02	hsa-miR-191	28.793		Ob-2	hsa-miR-191	32.249		DM2-2	hsa-miR-191	32.1235		Ob-DM2-2	hsa-miR-191	31.5067
COMP02	hsa-miR-191	28.2454		Ob-2	hsa-miR-191	32.1383		DM2-2	hsa-miR-191	32.4184		Ob-DM2-2	hsa-miR-191	31.4201
COMP03	hsa-miR-191	28.0874		Ob-3	hsa-miR-191	31.3051		DM2-3	hsa-miR-191	32.4952		Ob-DM2-3	hsa-miR-191	32.3551
COMP03	hsa-miR-191	28.2149		Ob-3	hsa-miR-191	30.7534		DM2-3	hsa-miR-191	31.754		Ob-DM2-3	hsa-miR-191	32.3765
COMP04	hsa-miR-191	28.5442		Ob-4	hsa-miR-191	32.2353		DM2-4	hsa-miR-191	32.9593		Ob-DM2-4	hsa-miR-191	32.5285
COMP04	hsa-miR-191	28.5003		Ob-4	hsa-miR-191	31.8559		DM2-4	hsa-miR-191	32.9285		Ob-DM2-4	hsa-miR-191	32.1901
COMP05	hsa-miR-191	28.1346		Ob-5	hsa-miR-191	31.1476		DM2-5	hsa-miR-191	33.6991		Ob-DM2-5	hsa-miR-191	32.2484
COMP05	hsa-miR-191	27.8734		Ob-5	hsa-miR-191	31.5527		DM2-5	hsa-miR-191	33.6204		Ob-DM2-5	hsa-miR-191	31.8322
COMP06	hsa-miR-191	29.6904		Ob-6	hsa-miR-191	31.8692		DM2-6	hsa-miR-191	29.1506		Ob-DM2-6	hsa-miR-191	33.5512
COMP06	hsa-miR-191	29.5899		Ob-6	hsa-miR-191	32.2585		DM2-6	hsa-miR-191	29.0766		Ob-DM2-6	hsa-miR-191	33.1936
COMP07	hsa-miR-191	28.7887		Ob-7	hsa-miR-191	35.8905		DM2-7	hsa-miR-191	29.3421		Ob-DM2-7	hsa-miR-191	31.9958
COMP07	hsa-miR-191	29.145		Ob-7	hsa-miR-191	33.8019		DM2-7	hsa-miR-191	28.9942		Ob-DM2-7	hsa-miR-191	31.6264
COMP08	hsa-miR-191	29.6606		Ob-8	hsa-miR-191	31.2645		DM2-8	hsa-miR-191	29.1495		Ob-DM2-8	hsa-miR-191	31.4287
COMP08	hsa-miR-191	29.7357		Ob-8	hsa-miR-191	31.4696		DM2-8	hsa-miR-191	28.963		Ob-DM2-8	hsa-miR-191	31.4162
COMP09	hsa-miR-191	30.5408		Ob-9	hsa-miR-191	30.8948		DM2-9	hsa-miR-191	29.5369		Ob-DM2-9	hsa-miR-191	31.7378
COMP09	hsa-miR-191	30.5966		Ob-9	hsa-miR-191	31.3027		DM2-9	hsa-miR-191	29.4348		Ob-DM2-9	hsa-miR-191	31.3767
COMP10	hsa-miR-191	27.9302		Ob-10	hsa-miR-191	31.2903		DM2-10	hsa-miR-191	29.146		Ob-DM2-10	hsa-miR-191	30.4119
COMP10	hsa-miR-191	27.958		Ob-10	hsa-miR-191	31.1751		DM2-10	hsa-miR-191	28.0735		Ob-DM2-10	hsa-miR-191	30.5132
COMP11	hsa-miR-191	29.393		Ob-11	hsa-miR-191	31.2491		DM2-11	hsa-miR-191	28.1512		Ob-DM2-11	hsa-miR-191	32.5348
COMP11	hsa-miR-191	29.0403		Ob-11	hsa-miR-191	31.8647		DM2-11	hsa-miR-191	27.965		Ob-DM2-11	hsa-miR-191	32.6222
COMP12	hsa-miR-191	28.2589		Ob-12	hsa-miR-191	29.9712		DM2-12	hsa-miR-191	27.9211		Ob-DM2-12	hsa-miR-191	28.8656
COMP12	hsa-miR-191	28.1133		Ob-12	hsa-miR-191	30.4031		DM2-12	hsa-miR-191	27.9687		Ob-DM2-12	hsa-miR-191	28.4478
COMP13	hsa-miR-191	29.7688		Ob-13	hsa-miR-191	30.6462		DM2-13	hsa-miR-191	28.9192		Ob-DM2-13	hsa-miR-191	28.7781
COMP13	hsa-miR-191	29.6512		Ob-13	hsa-miR-191	30.7944		DM2-13	hsa-miR-191	28.3151		Ob-DM2-13	hsa-miR-191	28.8641
COMP14	hsa-miR-191	28.9186		Ob-14	hsa-miR-191	30.7632						Ob-DM2-14	hsa-miR-191	28.1389
COMP14	hsa-miR-191	28.7681		Ob-14	hsa-miR-191	30.5437						Ob-DM2-14	hsa-miR-191	28.0894
COMP15	hsa-miR-191	27.9104		Ob-15	hsa-miR-191	31.1438						Ob-DM2-15	hsa-miR-191	28.8269
COMP15	hsa-miR-191	27.9522		Ob-15	hsa-miR-191	31.2193						Ob-DM2-15	hsa-miR-191	28.8415
COMP16	hsa-miR-191	30.9092		Ob-16	hsa-miR-191	31.8874						Ob-DM2-16	hsa-miR-191	29.4235
COMP16	hsa-miR-191	30.6158		Ob-16	hsa-miR-191	31.6795						Ob-DM2-16	hsa-miR-191	29.4319
COMP17	hsa-miR-191	28.6136		Ob-17	hsa-miR-191	31.3029
COMP17	hsa-miR-191	28.5241		Ob-17	hsa-miR-191	30.951
COMP18	hsa-miR-191	30.1523		Ob-18	hsa-miR-191	30.8858
COMP18	hsa-miR-191	29.8607		Ob-18	hsa-miR-191	31.122
COMP19	hsa-miR-191	28.8049		Ob-19	hsa-miR-191	29.4349
COMP19	hsa-miR-191	28.8937		Ob-19	hsa-miR-191	29.4552
COMP20	hsa-miR-191	28.6044		Ob-20	hsa-miR-191	30.1861
COMP20	hsa-miR-191	28.6081		Ob-20	hsa-miR-191	30.1367
COMP01	hsa-miR-30c_	29.1334		Ob-1	hsa-miR-30c_	34.1147		DM2-1	hsa-miR-30c_	30.5563		Ob-DM2-1	hsa-miR-30c_	31.1088
COMP01	hsa-miR-30c_	29.4033		Ob-1	hsa-miR-30c_	33.9665		DM2-1	hsa-miR-30c_	30.3609		Ob-DM2-1	hsa-miR-30c_	31.3291
COMP02	hsa-miR-30c_	29.7564		Ob-2	hsa-miR-30c_	32.7847		DM2-2	hsa-miR-30c_	33.9119		Ob-DM2-2	hsa-miR-30c_	30.5458
COMP02	hsa-miR-30c_	29.6616		Ob-2	hsa-miR-30c_	32.733		DM2-2	hsa-miR-30c_	32.7565		Ob-DM2-2	hsa-miR-30c_	30.9496
COMP03	hsa-miR-30c_	29.2903		Ob-3	hsa-miR-30c_	31.762		DM2-3	hsa-miR-30c_	32.17		Ob-DM2-3	hsa-miR-30c_	31.389
COMP03	hsa-miR-30c_	29.1848		Ob-3	hsa-miR-30c_	31.2886		DM2-3	hsa-miR-30c_	32.5556		Ob-DM2-3	hsa-miR-30c_	31.2546
COMP04	hsa-miR-30c_	29.1651		Ob-4	hsa-miR-30c_	32.1886		DM2-4	hsa-miR-30c_	32.8454		Ob-DM2-4	hsa-miR-30c_	31.6256
COMP04	hsa-miR-30c_	28.9193		Ob-4	hsa-miR-30c_	32.4797		DM2-4	hsa-miR-30c_	32.6941		Ob-DM2-4	hsa-miR-30c_	31.7145
COMP05	hsa-miR-30c_	29.3535		Ob-5	hsa-miR-30c_	31.4147		DM2-5	hsa-miR-30c_	32.86		Ob-DM2-5	hsa-miR-30c_	31.4528
COMP05	hsa-miR-30c_	29.3214		Ob-5	hsa-miR-30c_	31.4731		DM2-5	hsa-miR-30c_	32.7194		Ob-DM2-5	hsa-miR-30c_	31.2906
COMP06	hsa-miR-30c_	30.9629		Ob-6	hsa-miR-30c_	32.3376		DM2-6	hsa-miR-30c_	29.0484		Ob-DM2-6	hsa-miR-30c_	32.7047
COMP06	hsa-miR-30c_	30.7398		Ob-6	hsa-miR-30c_	32.1307		DM2-6	hsa-miR-30c_	28.8896		Ob-DM2-6	hsa-miR-30c_	32.2666
COMP07	hsa-miR-30c_	30.2541		Ob-7	hsa-miR-30c_	35.9347		DM2-7	hsa-miR-30c_	30.3511		Ob-DM2-7	hsa-miR-30c_	30.9482
COMP07	hsa-miR-30c_	30.1553		Ob-7	hsa-miR-30c_	34.5715		DM2-7	hsa-miR-30c_	30.0259		Ob-DM2-7	hsa-miR-30c_	31.0337
COMP08	hsa-miR-30c_	30.8995		Ob-8	hsa-miR-30c_	31.8616		DM2-8	hsa-miR-30c_	29.5345		Ob-DM2-8	hsa-miR-30c_	30.9497
COMP08	hsa-miR-30c_	30.6356		Ob-8	hsa-miR-30c_	31.494		DM2-8	hsa-miR-30c_	29.487		Ob-DM2-8	hsa-miR-30c_	30.9275
COMP09	hsa-miR-30c_	30.5494		Ob-9	hsa-miR-30c_	31.5926		DM2-9	hsa-miR-30c_	30.5825		Ob-DM2-9	hsa-miR-30c_	30.6287
COMP09	hsa-miR-30c_	30.5201		Ob-9	hsa-miR-30c_	31.2353		DM2-9	hsa-miR-30c_	30.3918		Ob-DM2-9	hsa-miR-30c_	30.7156
COMP10	hsa-miR-30c_	29.0228		Ob-10	hsa-miR-30c_	30.9251		DM2-10	hsa-miR-30c_	29.4557		Ob-DM2-10	hsa-miR-30c_	29.7265
COMP10	hsa-miR-30c_	28.9797		Ob-10	hsa-miR-30c_	31.3893		DM2-10	hsa-miR-30c_	29.5036		Ob-DM2-10	hsa-miR-30c_	29.7006
COMP11	hsa-miR-30c_	30.6982		Ob-11	hsa-miR-30c_	31.4462		DM2-11	hsa-miR-30c_	28.8044		Ob-DM2-11	hsa-miR-30c_	31.8703
COMP11	hsa-miR-30c_	30.5803		Ob-11	hsa-miR-30c_	31.6195		DM2-11	hsa-miR-30c_	28.8003		Ob-DM2-11	hsa-miR-30c_	31.4876
COMP12	hsa-miR-30c_	28.9928		Ob-12	hsa-miR-30c_	30.8345		DM2-12	hsa-miR-30c_	29.2682		Ob-DM2-12	hsa-miR-30c_	29.9803
COMP12	hsa-miR-30c_	29.0558		Ob-12	hsa-miR-30c_	30.7787		DM2-12	hsa-miR-30c_	28.6441		Ob-DM2-12	hsa-miR-30c_	29.9411
COMP13	hsa-miR-30c_	30.6422		Ob-13	hsa-miR-30c_	32.9585		DM2-13	hsa-miR-30c_	29.5265		Ob-DM2-13	hsa-miR-30c_	29.2124
COMP13	hsa-miR-30c_	30.9065		Ob-13	hsa-miR-30c_	32.1138		DM2-13	hsa-miR-30c_	29.3917		Ob-DM2-13	hsa-miR-30c_	29.2648
COMP14	hsa-miR-30c_	29.8632		Ob-14	hsa-miR-30c_	32.0286						Ob-DM2-14	hsa-miR-30c_	30.0617
COMP14	hsa-miR-30c_	29.5462		Ob-14	hsa-miR-30c_	32.4726						Ob-DM2-14	hsa-miR-30c_	29.718
COMP15	hsa-miR-30c_	29.6498		Ob-15	hsa-miR-30c_	31.8197						Ob-DM2-15	hsa-miR-30c_	29.269
COMP15	hsa-miR-30c_	29.4532		Ob-15	hsa-miR-30c_	32.046						Ob-DM2-15	hsa-miR-30c_	29.1369
COMP16	hsa-miR-30c_	31.6763		Ob-16	hsa-miR-30c_	33.5828						Ob-DM2-16	hsa-miR-30c_	30.138
COMP16	hsa-miR-30c_	31.3835		Ob-16	hsa-miR-30c_	33.8458						Ob-DM2-16	hsa-miR-30c_	30.0983
COMP17	hsa-miR-30c_	29.9346		Ob-17	hsa-miR-30c_	31.6748
COMP17	hsa-miR-30c_	29.9807		Ob-17	hsa-miR-30c_	31.4501
COMP18	hsa-miR-30c_	29.9559		Ob-18	hsa-miR-30c_	31.6179
COMP18	hsa-miR-30c_	29.8349		Ob-18	hsa-miR-30c_	31.0303
COMP19	hsa-miR-30c_	30.0441		Ob-19	hsa-miR-30c_	30.2415
COMP19	hsa-miR-30c_	30.0391		Ob-19	hsa-miR-30c_	30.0948
COMP20	hsa-miR-30c_	29.6981		Ob-20	hsa-miR-30c_	30.5251
COMP20	hsa-miR-30c_	29.6165		Ob-20	hsa-miR-30c_	30.6456
COMP01	hsa-miR-423-3p	30.3177		Ob-1	hsa-miR-423-3p	33.9412		DM2-1	hsa-miR-423-3p	30.9523		Ob-DM2-1	hsa-miR-423-3p	33.4374
COMP01	hsa-miR-423-3p	30.135		Ob-1	hsa-miR-423-3p	35.1812		DM2-1	hsa-miR-423-3p	31.3071		Ob-DM2-1	hsa-miR-423-3p	32.6648
COMP02	hsa-miR-423-3p	30.6308		Ob-2	hsa-miR-423-3p	33.0508		DM2-2	hsa-miR-423-3p	33.0201		Ob-DM2-2	hsa-miR-423-3p	31.5408
COMP02	hsa-miR-423-3p	30.7365		Ob-2	hsa-miR-423-3p	33.395		DM2-2	hsa-miR-423-3p	32.9907		Ob-DM2-2	hsa-miR-423-3p	31.3304
COMP03	hsa-miR-423-3p	30.1701		Ob-3	hsa-miR-423-3p	32.0181		DM2-3	hsa-miR-423-3p	32.4272		Ob-DM2-3	hsa-miR-423-3p	32.9536
COMP03	hsa-miR-423-3p	30.3552		Ob-3	hsa-miR-423-3p	31.7837		DM2-3	hsa-miR-423-3p	32.448		Ob-DM2-3	hsa-miR-423-3p	32.1535
COMP04	hsa-miR-423-3p	30.4004		Ob-4	hsa-miR-423-3p	33.3637		DM2-4	hsa-miR-423-3p	34.0269		Ob-DM2-4	hsa-miR-423-3p	33.0303
COMP04	hsa-miR-423-3p	30.4512		Ob-4	hsa-miR-423-3p	32.9144		DM2-4	hsa-miR-423-3p	34.1608		Ob-DM2-4	hsa-miR-423-3p	32.465
COMP05	hsa-miR-423-3p	29.9924		Ob-5	hsa-miR-423-3p	30.9263		DM2-5	hsa-miR-423-3p	34.3192		Ob-DM2-5	hsa-miR-423-3p	32.135
COMP05	hsa-miR-423-3p	30.0581		Ob-5	hsa-miR-423-3p	30.6038		DM2-5	hsa-miR-423-3p	34.4712		Ob-DM2-5	hsa-miR-423-3p	32.1867
COMP06	hsa-miR-423-3p	31.9793		Ob-6	hsa-miR-423-3p	32.0287		DM2-6	hsa-miR-423-3p	30.0156		Ob-DM2-6	hsa-miR-423-3p	33.936
COMP06	hsa-miR-423-3p	31.5903		Ob-6	hsa-miR-423-3p	32.3754		DM2-6	hsa-miR-423-3p	29.8474		Ob-DM2-6	hsa-miR-423-3p	33.7846
COMP07	hsa-miR-423-3p	31.1994		Ob-7	hsa-miR-423-3p	Undetermined		DM2-7	hsa-miR-423-3p	31.2646		Ob-DM2-7	hsa-miR-423-3p	32.4137
COMP07	hsa-miR-423-3p	31.2689		Ob-7	hsa-miR-423-3p	35.8216		DM2-7	hsa-miR-423-3p	31.4768		Ob-DM2-7	hsa-miR-423-3p	32.0322
COMP08	hsa-miR-423-3p	31.7262		Ob-8	hsa-miR-423-3p	31.6632		DM2-8	hsa-miR-423-3p	31.2034		Ob-DM2-8	hsa-miR-423-3p	31.5606
COMP08	hsa-miR-423-3p	32.0969		Ob-8	hsa-miR-423-3p	31.3392		DM2-8	hsa-miR-423-3p	31.2725		Ob-DM2-8	hsa-miR-423-3p	32.1362
COMP09	hsa-miR-423-3p	31.6704		Ob-9	hsa-miR-423-3p	31.5216		DM2-9	hsa-miR-423-3p	30.4848		Ob-DM2-9	hsa-miR-423-3p	31.3559
COMP09	hsa-miR-423-3p	32.4376		Ob-9	hsa-miR-423-3p	31.4254		DM2-9	hsa-miR-423-3p	30.2389		Ob-DM2-9	hsa-miR-423-3p	32.0287
COMP10	hsa-miR-423-3p	30.0806		Ob-10	hsa-miR-423-3p	32.0166		DM2-10	hsa-miR-423-3p	30.169		Ob-DM2-10	hsa-miR-423-3p	30.5637
COMP10	hsa-miR-423-3p	30.0641		Ob-10	hsa-miR-423-3p	32.1769		DM2-10	hsa-miR-423-3p	30.4491		Ob-DM2-10	hsa-miR-423-3p	30.8087
COMP11	hsa-miR-423-3p	31.3375		Ob-11	hsa-miR-423-3p	32.29		DM2-11	hsa-miR-423-3p	29.3015		Ob-DM2-11	hsa-miR-423-3p	33.1714
COMP11	hsa-miR-423-3p	31.8429		Ob-11	hsa-miR-423-3p	31.8443		DM2-11	hsa-miR-423-3p	28.9653		Ob-DM2-11	hsa-miR-423-3p	34.5249
COMP12	hsa-miR-423-3p	29.9037		Ob-12	hsa-miR-423-3p	30.6243		DM2-12	hsa-miR-423-3p	30.0485		Ob-DM2-12	hsa-miR-423-3p	30.6238
COMP12	hsa-miR-423-3p	30.1234		Ob-12	hsa-miR-423-3p	30.6667		DM2-12	hsa-miR-423-3p	30.1939		Ob-DM2-12	hsa-miR-423-3p	30.8493
COMP13	hsa-miR-423-3p	31.3864		Ob-13	hsa-miR-423-3p	31.2861		DM2-13	hsa-miR-423-3p	29.1969		Ob-DM2-13	hsa-miR-423-3p	30.8217
COMP13	hsa-miR-423-3p	31.3133		Ob-13	hsa-miR-423-3p	31.7941		DM2-13	hsa-miR-423-3p	28.986		Ob-DM2-13	hsa-miR-423-3p	31.0796
COMP14	hsa-miR-423-3p	31.0136		Ob-14	hsa-miR-423-3p	31.5988						Ob-DM2-14	hsa-miR-423-3p	30.6363
COMP14	hsa-miR-423-3p	31.0298		Ob-14	hsa-miR-423-3p	31.5206						Ob-DM2-14	hsa-miR-423-3p	30.1176
COMP15	hsa-miR-423-3p	30.1821		Ob-15	hsa-miR-423-3p	32.0932						Ob-DM2-15	hsa-miR-423-3p	30.8877
COMP15	hsa-miR-423-3p	30.2112		Ob-15	hsa-miR-423-3p	32.253						Ob-DM2-15	hsa-miR-423-3p	30.9493
COMP16	hsa-miR-423-3p	32.7211		Ob-16	hsa-miR-423-3p	33.8554						Ob-DM2-16	hsa-miR-423-3p	31.698
COMP16	hsa-miR-423-3p	32.2704		Ob-16	hsa-miR-423-3p	32.8443						Ob-DM2-16	hsa-miR-423-3p	31.7489
COMP17	hsa-miR-423-3p	30.4382		Ob-17	hsa-miR-423-3p	32.3699
COMP17	hsa-miR-423-3p	30.7776		Ob-17	hsa-miR-423-3p	32.3514
COMP18	hsa-miR-423-3p	31.5381		Ob-18	hsa-miR-423-3p	32.4955
COMP18	hsa-miR-423-3p	31.8413		Ob-18	hsa-miR-423-3p	32.1465
COMP19	hsa-miR-423-3p	32.1188		Ob-19	hsa-miR-423-3p	31.4652
COMP19	hsa-miR-423-3p	Undetermined		Ob-19	hsa-miR-423-3p	30.8259
COMP20	hsa-miR-423-3p	31.2101		Ob-20	hsa-miR-423-3p	31.1238
COMP20	hsa-miR-423-3p	31.1565		Ob-20	hsa-miR-423-3p	31.1788
