# Supplementary material for: Serum Circulating microRNA Profiling for Identification of Potential Type 2 Diabetes and Obesity Biomarkers
Source: PLoS One. 2013 Oct 15;8(10):e77251. doi: 10.1371/journal.pone.0077251 (PMC3817315; doi:10.1371/journal.pone.0077251)
Supplement: Table S5 — Raw data of individual miRNAs validated by RT-PCR. (XLSX) [file pone.0077251.s007.xlsx]

## Sheet: Hoja1
Control				Obese				Diabetic				Obese-Diabetic
Sample	Detector	Ct		Sample	Detector	Ct		Sample	Detector	Ct		Sample	Detector	Ct
COMP01	hsa-miR-101-3p	27.5451		Ob-1	hsa-miR-101-3p	33.9528		DM2-1	hsa-miR-101-3p	29.3383		Ob-DM2-1	hsa-miR-101-3p	29.7199
COMP01	hsa-miR-101-3p	27.9452		Ob-1	hsa-miR-101-3p	33.6243		DM2-1	hsa-miR-101-3p	29.6136		Ob-DM2-1	hsa-miR-101-3p	30.0855
COMP02	hsa-miR-101-3p	26.5746		Ob-2	hsa-miR-101-3p	29.6684		DM2-2	hsa-miR-101-3p	30.7015		Ob-DM2-2	hsa-miR-101-3p	28.6088
COMP02	hsa-miR-101-3p	28.5245		Ob-2	hsa-miR-101-3p	29.5633		DM2-2	hsa-miR-101-3p	32.4712		Ob-DM2-2	hsa-miR-101-3p	29.2153
COMP03	hsa-miR-101-3p	Undetermined		Ob-3	hsa-miR-101-3p	27.8927		DM2-3	hsa-miR-101-3p	30.4793		Ob-DM2-3	hsa-miR-101-3p	30.6169
COMP03	hsa-miR-101-3p	Undetermined		Ob-3	hsa-miR-101-3p	28.1238		DM2-3	hsa-miR-101-3p	32.4108		Ob-DM2-3	hsa-miR-101-3p	31.0222
COMP04	hsa-miR-101-3p	26.7504		Ob-4	hsa-miR-101-3p	29.4443		DM2-4	hsa-miR-101-3p	29.2258		Ob-DM2-4	hsa-miR-101-3p	30.7525
COMP04	hsa-miR-101-3p	28.4549		Ob-4	hsa-miR-101-3p	29.5111		DM2-4	hsa-miR-101-3p	28.8716		Ob-DM2-4	hsa-miR-101-3p	30.7499
COMP05	hsa-miR-101-3p	26.7795		Ob-5	hsa-miR-101-3p	26.2934		DM2-5	hsa-miR-101-3p	30.6258		Ob-DM2-5	hsa-miR-101-3p	29.4632
COMP05	hsa-miR-101-3p	27.3446		Ob-5	hsa-miR-101-3p	26.7512		DM2-5	hsa-miR-101-3p	31.1381		Ob-DM2-5	hsa-miR-101-3p	30.3519
COMP06	hsa-miR-101-3p	27.7968		Ob-6	hsa-miR-101-3p	29.0499		DM2-6	hsa-miR-101-3p	28.258		Ob-DM2-6	hsa-miR-101-3p	29.5196
COMP06	hsa-miR-101-3p	29.539		Ob-6	hsa-miR-101-3p	29.3252		DM2-6	hsa-miR-101-3p	28.4537		Ob-DM2-6	hsa-miR-101-3p	30.2337
COMP07	hsa-miR-101-3p	27.442		Ob-7	hsa-miR-101-3p	29.9744		DM2-7	hsa-miR-101-3p	27.0502		Ob-DM2-7	hsa-miR-101-3p	29.3658
COMP07	hsa-miR-101-3p	27.5566		Ob-7	hsa-miR-101-3p	30.6903		DM2-7	hsa-miR-101-3p	27.8324		Ob-DM2-7	hsa-miR-101-3p	30.4701
COMP08	hsa-miR-101-3p	27.7594		Ob-8	hsa-miR-101-3p	27.3943		DM2-8	hsa-miR-101-3p	27.1398		Ob-DM2-8	hsa-miR-101-3p	28.814
COMP08	hsa-miR-101-3p	29.5966		Ob-8	hsa-miR-101-3p	27.9697		DM2-8	hsa-miR-101-3p	27.7013		Ob-DM2-8	hsa-miR-101-3p	28.8662
COMP09	hsa-miR-101-3p	28.1186		Ob-9	hsa-miR-101-3p	28.689		DM2-9	hsa-miR-101-3p	26.9035		Ob-DM2-9	hsa-miR-101-3p	28.2426
COMP09	hsa-miR-101-3p	28.1392		Ob-9	hsa-miR-101-3p	28.989		DM2-9	hsa-miR-101-3p	27.1343		Ob-DM2-9	hsa-miR-101-3p	28.6933
COMP10	hsa-miR-101-3p	26.3269		Ob-10	hsa-miR-101-3p	28.8699		DM2-10	hsa-miR-101-3p	26.8638		Ob-DM2-10	hsa-miR-101-3p	28.0486
COMP10	hsa-miR-101-3p	28.3253		Ob-10	hsa-miR-101-3p	29.4136		DM2-10	hsa-miR-101-3p	28.0639		Ob-DM2-10	hsa-miR-101-3p	27.8096
COMP11	hsa-miR-101-3p	27.6252		Ob-11	hsa-miR-101-3p	33.264		DM2-11	hsa-miR-101-3p	27.8997		Ob-DM2-11	hsa-miR-101-3p	29.1294
COMP11	hsa-miR-101-3p	27.4498		Ob-11	hsa-miR-101-3p	33.6022		DM2-11	hsa-miR-101-3p	29.5571		Ob-DM2-11	hsa-miR-101-3p	29.3332
COMP12	hsa-miR-101-3p	26.4843		Ob-12	hsa-miR-101-3p	33.4241		DM2-12	hsa-miR-101-3p	27.2147		Ob-DM2-12	hsa-miR-101-3p	28.1054
COMP12	hsa-miR-101-3p	28.3741		Ob-12	hsa-miR-101-3p	33.4667		DM2-12	hsa-miR-101-3p	27.5346		Ob-DM2-12	hsa-miR-101-3p	27.6469
COMP13	hsa-miR-101-3p	28.6307		Ob-13	hsa-miR-101-3p	28.8735		DM2-13	hsa-miR-101-3p	26.9137		Ob-DM2-13	hsa-miR-101-3p	27.9085
COMP13	hsa-miR-101-3p	28.5129		Ob-13	hsa-miR-101-3p	29.1912		DM2-13	hsa-miR-101-3p	28.4466		Ob-DM2-13	hsa-miR-101-3p	27.0911
COMP14	hsa-miR-101-3p	27.9394		Ob-14	hsa-miR-101-3p	29.8738						Ob-DM2-14	hsa-miR-101-3p	27.423
COMP14	hsa-miR-101-3p	29.787		Ob-14	hsa-miR-101-3p	29.9655						Ob-DM2-14	hsa-miR-101-3p	27.5471
COMP15	hsa-miR-101-3p	26.9059		Ob-15	hsa-miR-101-3p	29.7573						Ob-DM2-15	hsa-miR-101-3p	27.4214
COMP15	hsa-miR-101-3p	26.7843		Ob-15	hsa-miR-101-3p	30.6857						Ob-DM2-15	hsa-miR-101-3p	27.8063
COMP16	hsa-miR-101-3p	28.8003		Ob-16	hsa-miR-101-3p	Undetermined						Ob-DM2-16	hsa-miR-101-3p	27.9574
COMP16	hsa-miR-101-3p	29.9155		Ob-16	hsa-miR-101-3p	Undetermined						Ob-DM2-16	hsa-miR-101-3p	27.9599
COMP17	hsa-miR-101-3p	27.004		Ob-17	hsa-miR-101-3p	30.7186
COMP17	hsa-miR-101-3p	27.7931		Ob-17	hsa-miR-101-3p	31.113
COMP18	hsa-miR-101-3p	26.7224		Ob-18	hsa-miR-101-3p	29.8388
COMP18	hsa-miR-101-3p	27.4692		Ob-18	hsa-miR-101-3p	30.5048
COMP19	hsa-miR-101-3p	26.7515		Ob-19	hsa-miR-101-3p	28.6081
COMP19	hsa-miR-101-3p	27.6466		Ob-19	hsa-miR-101-3p	29.353
COMP20	hsa-miR-101-3p	27.4693		Ob-20	hsa-miR-101-3p	28.6626
COMP20	hsa-miR-101-3p	27.9424		Ob-20	hsa-miR-101-3p	28.8179
COMP01	hsa-miR-138	Undetermined		Ob-1	hsa-miR-138	38.824		DM2-1	hsa-miR-138	33.5007		Ob-DM2-1	hsa-miR-138	33.5304
COMP01	hsa-miR-138	35.4104		Ob-1	hsa-miR-138	39.6733		DM2-1	hsa-miR-138	34.9057		Ob-DM2-1	hsa-miR-138	33.1758
COMP02	hsa-miR-138	34.7675		Ob-2	hsa-miR-138	35.1424		DM2-2	hsa-miR-138	33.5823		Ob-DM2-2	hsa-miR-138	34.1546
COMP02	hsa-miR-138	34.7675		Ob-2	hsa-miR-138	38.2817		DM2-2	hsa-miR-138	32.8379		Ob-DM2-2	hsa-miR-138	34.9249
COMP03	hsa-miR-138	39.4156		Ob-3	hsa-miR-138	34.884		DM2-3	hsa-miR-138	34.3956		Ob-DM2-3	hsa-miR-138	37.3475
COMP03	hsa-miR-138	37.9418		Ob-3	hsa-miR-138	32.7986		DM2-3	hsa-miR-138	35.7845		Ob-DM2-3	hsa-miR-138	38.1424
COMP04	hsa-miR-138	35.2788		Ob-4	hsa-miR-138	35.1419		DM2-4	hsa-miR-138	35.6468		Ob-DM2-4	hsa-miR-138	39.0957
COMP04	hsa-miR-138	37.7879		Ob-4	hsa-miR-138	34.3961		DM2-4	hsa-miR-138	33.786		Ob-DM2-4	hsa-miR-138	36.3807
COMP05	hsa-miR-138	38.0711		Ob-5	hsa-miR-138	31.9102		DM2-5	hsa-miR-138	39.5597		Ob-DM2-5	hsa-miR-138	32.583
COMP05	hsa-miR-138	34.6869		Ob-5	hsa-miR-138	32.1676		DM2-5	hsa-miR-138	34.188		Ob-DM2-5	hsa-miR-138	33.4168
COMP06	hsa-miR-138	Undetermined		Ob-6	hsa-miR-138	35.2321		DM2-6	hsa-miR-138	Undetermined		Ob-DM2-6	hsa-miR-138	32.8662
COMP06	hsa-miR-138	Undetermined		Ob-6	hsa-miR-138	35.5728		DM2-6	hsa-miR-138	38.7047		Ob-DM2-6	hsa-miR-138	35.9232
COMP07	hsa-miR-138	34.9139		Ob-7	hsa-miR-138	36.2674		DM2-7	hsa-miR-138	33.658		Ob-DM2-7	hsa-miR-138	33.4777
COMP07	hsa-miR-138	Undetermined		Ob-7	hsa-miR-138	38.1431		DM2-7	hsa-miR-138	Undetermined		Ob-DM2-7	hsa-miR-138	33.4218
COMP08	hsa-miR-138	Undetermined		Ob-8	hsa-miR-138	32.7065		DM2-8	hsa-miR-138	34.1754		Ob-DM2-8	hsa-miR-138	32.6958
COMP08	hsa-miR-138	35.7311		Ob-8	hsa-miR-138	33.3164		DM2-8	hsa-miR-138	33.5752		Ob-DM2-8	hsa-miR-138	37.7613
COMP09	hsa-miR-138	Undetermined		Ob-9	hsa-miR-138	31.4767		DM2-9	hsa-miR-138	Undetermined		Ob-DM2-9	hsa-miR-138	35.398
COMP09	hsa-miR-138	34.8332		Ob-9	hsa-miR-138	31.6692		DM2-9	hsa-miR-138	Undetermined		Ob-DM2-9	hsa-miR-138	34.428
COMP10	hsa-miR-138	35.4189		Ob-10	hsa-miR-138	34.403		DM2-10	hsa-miR-138	36.1296		Ob-DM2-10	hsa-miR-138	36.5537
COMP10	hsa-miR-138	Undetermined		Ob-10	hsa-miR-138	33.7512		DM2-10	hsa-miR-138	34.7307		Ob-DM2-10	hsa-miR-138	34.1801
COMP11	hsa-miR-138	37.6817		Ob-11	hsa-miR-138	31.7003		DM2-11	hsa-miR-138	34.8967		Ob-DM2-11	hsa-miR-138	35.1531
COMP11	hsa-miR-138	35.3391		Ob-11	hsa-miR-138	31.8567		DM2-11	hsa-miR-138	Undetermined		Ob-DM2-11	hsa-miR-138	32.9565
COMP12	hsa-miR-138	34.5177		Ob-12	hsa-miR-138	30.6092		DM2-12	hsa-miR-138	34.8948		Ob-DM2-12	hsa-miR-138	34.6371
COMP12	hsa-miR-138	35.573		Ob-12	hsa-miR-138	31.821		DM2-12	hsa-miR-138	39.3431		Ob-DM2-12	hsa-miR-138	Undetermined
COMP13	hsa-miR-138	Undetermined		Ob-13	hsa-miR-138	32.1319		DM2-13	hsa-miR-138			Ob-DM2-13	hsa-miR-138	Undetermined
COMP13	hsa-miR-138	Undetermined		Ob-13	hsa-miR-138	31.8669		DM2-13	hsa-miR-138	Undetermined		Ob-DM2-13	hsa-miR-138	38.3095
COMP14	hsa-miR-138	39.6673		Ob-14	hsa-miR-138	32.5129						Ob-DM2-14	hsa-miR-138	Undetermined
COMP14	hsa-miR-138	Undetermined		Ob-14	hsa-miR-138	32.5368						Ob-DM2-14	hsa-miR-138	Undetermined
COMP15	hsa-miR-138	Undetermined		Ob-15	hsa-miR-138	33.3143						Ob-DM2-15	hsa-miR-138	Undetermined
COMP15	hsa-miR-138	34.8296		Ob-15	hsa-miR-138	32.7606						Ob-DM2-15	hsa-miR-138	35.4153
COMP16	hsa-miR-138	34.5749		Ob-16	hsa-miR-138	34.9385						Ob-DM2-16	hsa-miR-138	39.7879
COMP16	hsa-miR-138	Undetermined		Ob-16	hsa-miR-138	35.6676						Ob-DM2-16	hsa-miR-138	37.8178
COMP17	hsa-miR-138	39.4445		Ob-17	hsa-miR-138	32.1635
COMP17	hsa-miR-138	Undetermined		Ob-17	hsa-miR-138	31.6028
COMP18	hsa-miR-138	Undetermined		Ob-18	hsa-miR-138	35.2817
COMP18	hsa-miR-138	Undetermined		Ob-18	hsa-miR-138	36.1966
COMP19	hsa-miR-138	35.1693		Ob-19	hsa-miR-138	33.9024
COMP19	hsa-miR-138	34.9296		Ob-19	hsa-miR-138	34.3368
COMP20	hsa-miR-138	34.6259		Ob-20	hsa-miR-138	34.1574
COMP20	hsa-miR-138	34.9957		Ob-20	hsa-miR-138	34.3715
COMP01	hsa-miR-150	29.6174		Ob-1				DM2-1	hsa-miR-150	31.3374		Ob-DM2-1	hsa-miR-150	30.2215
COMP01	hsa-miR-150	29.3599		Ob-1	hsa-miR-150	31.553		DM2-1	hsa-miR-150	31.3017		Ob-DM2-1	hsa-miR-150	30.5417
COMP02	hsa-miR-150	28.9054		Ob-2	hsa-miR-150	31.6432		DM2-2	hsa-miR-150	32.9916		Ob-DM2-2	hsa-miR-150	31.0623
COMP02	hsa-miR-150	28.9749		Ob-2	hsa-miR-150	31.5729		DM2-2	hsa-miR-150	32.0564		Ob-DM2-2	hsa-miR-150	31.4168
COMP03	hsa-miR-150	30.1553		Ob-3	hsa-miR-150	31.4078		DM2-3	hsa-miR-150	30.3426		Ob-DM2-3	hsa-miR-150	30.9015
COMP03	hsa-miR-150	29.9938		Ob-3	hsa-miR-150	31.3406		DM2-3	hsa-miR-150	30.3314		Ob-DM2-3	hsa-miR-150	30.7815
COMP04	hsa-miR-150	28.8703		Ob-4	hsa-miR-150	30.7168		DM2-4	hsa-miR-150	30.9532		Ob-DM2-4	hsa-miR-150	30.9773
COMP04	hsa-miR-150	29.1975		Ob-4	hsa-miR-150	31.0114		DM2-4	hsa-miR-150	31.2062		Ob-DM2-4	hsa-miR-150	30.7531
COMP05	hsa-miR-150	29.3305		Ob-5	hsa-miR-150	30.6313		DM2-5	hsa-miR-150	31.0429		Ob-DM2-5	hsa-miR-150	30.9741
COMP05	hsa-miR-150	29.0533		Ob-5	hsa-miR-150	30.9518		DM2-5	hsa-miR-150	30.9253		Ob-DM2-5	hsa-miR-150	30.9887
COMP06	hsa-miR-150	29.9234		Ob-6	hsa-miR-150	31.9141		DM2-6	hsa-miR-150	29.337		Ob-DM2-6	hsa-miR-150	30.3426
COMP06	hsa-miR-150	29.8336		Ob-6	hsa-miR-150	32.3701		DM2-6	hsa-miR-150	29.3884		Ob-DM2-6	hsa-miR-150	30.3314
COMP07	hsa-miR-150	30.0373		Ob-7	hsa-miR-150	33.8964		DM2-7	hsa-miR-150	30.1508		Ob-DM2-7	hsa-miR-150	30.8413
COMP07	hsa-miR-150	29.9508		Ob-7	hsa-miR-150	34.561		DM2-7	hsa-miR-150	30.3019		Ob-DM2-7	hsa-miR-150	30.7395
COMP08	hsa-miR-150	29.5056		Ob-8	hsa-miR-150	31.4408		DM2-8	hsa-miR-150	28.9806		Ob-DM2-8	hsa-miR-150	30.6427
COMP08	hsa-miR-150	29.4159		Ob-8	hsa-miR-150	31.5012		DM2-8	hsa-miR-150	28.9775		Ob-DM2-8	hsa-miR-150	30.9764
COMP09	hsa-miR-150	29.2351		Ob-9	hsa-miR-150	31.2882		DM2-9	hsa-miR-150	29.967		Ob-DM2-9	hsa-miR-150	31.2269
COMP09	hsa-miR-150	29.0115		Ob-9	hsa-miR-150	31.0665		DM2-9	hsa-miR-150	30.238		Ob-DM2-9	hsa-miR-150	31.2561
COMP10	hsa-miR-150	29.484		Ob-10	hsa-miR-150	31.1767		DM2-10	hsa-miR-150	29.4954		Ob-DM2-10	hsa-miR-150	30.5017
COMP10	hsa-miR-150	29.5008		Ob-10	hsa-miR-150	31.1705		DM2-10	hsa-miR-150	29.5233		Ob-DM2-10	hsa-miR-150	30.6415
COMP11	hsa-miR-150	30.1408		Ob-11	hsa-miR-150	30.3371		DM2-11	hsa-miR-150	29.6535		Ob-DM2-11	hsa-miR-150	28.7258
COMP11	hsa-miR-150	29.9209		Ob-11	hsa-miR-150	30.275		DM2-11	hsa-miR-150	29.7268		Ob-DM2-11	hsa-miR-150	28.8103
COMP12	hsa-miR-150	29.1384		Ob-12	hsa-miR-150	30.9609		DM2-12	hsa-miR-150	29.0316		Ob-DM2-12	hsa-miR-150	30.5523
COMP12	hsa-miR-150	28.9571		Ob-12	hsa-miR-150	30.8816		DM2-12	hsa-miR-150	29.1744		Ob-DM2-12	hsa-miR-150	30.3602
COMP13	hsa-miR-150	31.0456		Ob-13	hsa-miR-150	31.4459		DM2-13	hsa-miR-150	28.5637		Ob-DM2-13	hsa-miR-150	30.1745
COMP13	hsa-miR-150	30.8743		Ob-13	hsa-miR-150	31.9942		DM2-13	hsa-miR-150	28.6383		Ob-DM2-13	hsa-miR-150	30.4373
COMP14	hsa-miR-150	29.548		Ob-14	hsa-miR-150	32.4219						Ob-DM2-14	hsa-miR-150	30.5728
COMP14	hsa-miR-150	29.4143		Ob-14	hsa-miR-150	31.948						Ob-DM2-14	hsa-miR-150	30.4694
COMP15	hsa-miR-150	30.97		Ob-15	hsa-miR-150	31.2538						Ob-DM2-15	hsa-miR-150	29.9601
COMP15	hsa-miR-150	30.6085		Ob-15	hsa-miR-150	31.0985						Ob-DM2-15	hsa-miR-150	30.4587
COMP16	hsa-miR-150	30.2671		Ob-16	hsa-miR-150	32.5547						Ob-DM2-16	hsa-miR-150	30.9401
COMP16	hsa-miR-150	29.9511		Ob-16	hsa-miR-150	32.2871						Ob-DM2-16	hsa-miR-150	30.7586
COMP17	hsa-miR-150	29.3592		Ob-17	hsa-miR-150	31.029
COMP17	hsa-miR-150	29.3783		Ob-17	hsa-miR-150	31.0989
COMP18	hsa-miR-150	28.858		Ob-18	hsa-miR-150	31.3317
COMP18	hsa-miR-150	28.922		Ob-18	hsa-miR-150	31.3063
COMP19	hsa-miR-150	29.1141		Ob-19	hsa-miR-150	30.3448
COMP19	hsa-miR-150	29.0025		Ob-19	hsa-miR-150	30.6394
COMP20	hsa-miR-150	29.2001		Ob-20	hsa-miR-150	30.4725
COMP20	hsa-miR-150	29.1814		Ob-20	hsa-miR-150	30.211
COMP01	hsa-miR-15b-3p	30.3052		Ob-1	hsa-miR-15b-3p	Undetermined		DM2-1	hsa-miR-15b-3p	32.776		Ob-DM2-1	hsa-miR-15b-3p	33.7726
COMP01	hsa-miR-15b-3p	30.2186		Ob-1	hsa-miR-15b-3p	36.726		DM2-1	hsa-miR-15b-3p	33.206		Ob-DM2-1	hsa-miR-15b-3p	32.8739
COMP02	hsa-miR-15b-3p	30.3559		Ob-2	hsa-miR-15b-3p	35.7293		DM2-2	hsa-miR-15b-3p	34.8654		Ob-DM2-2	hsa-miR-15b-3p	33.6482
COMP02	hsa-miR-15b-3p	30.3445		Ob-2	hsa-miR-15b-3p	37.9655		DM2-2	hsa-miR-15b-3p	34.714		Ob-DM2-2	hsa-miR-15b-3p	32.6945
COMP03	hsa-miR-15b-3p	Undetermined		Ob-3	hsa-miR-15b-3p	33.6059		DM2-3	hsa-miR-15b-3p	34.1418		Ob-DM2-3	hsa-miR-15b-3p	34.9785
COMP03	hsa-miR-15b-3p	Undetermined		Ob-3	hsa-miR-15b-3p	33.8572		DM2-3	hsa-miR-15b-3p	34.6674		Ob-DM2-3	hsa-miR-15b-3p	34.2568
COMP04	hsa-miR-15b-3p	31.2236		Ob-4	hsa-miR-15b-3p	35.0776		DM2-4	hsa-miR-15b-3p	32.9078		Ob-DM2-4	hsa-miR-15b-3p	34.558
COMP04	hsa-miR-15b-3p	31.4418		Ob-4	hsa-miR-15b-3p	34.3342		DM2-4	hsa-miR-15b-3p	32.5446		Ob-DM2-4	hsa-miR-15b-3p	34.4616
COMP05	hsa-miR-15b-3p	29.7759		Ob-5	hsa-miR-15b-3p	32.675		DM2-5	hsa-miR-15b-3p	34.8359		Ob-DM2-5	hsa-miR-15b-3p	34.1268
COMP05	hsa-miR-15b-3p	29.5934		Ob-5	hsa-miR-15b-3p	32.5243		DM2-5	hsa-miR-15b-3p	35.2112		Ob-DM2-5	hsa-miR-15b-3p	34.2046
COMP06	hsa-miR-15b-3p	32.1117		Ob-6	hsa-miR-15b-3p	35.4271		DM2-6	hsa-miR-15b-3p	31.4448		Ob-DM2-6	hsa-miR-15b-3p	34.0801
COMP06	hsa-miR-15b-3p	32.676		Ob-6	hsa-miR-15b-3p	34.8224		DM2-6	hsa-miR-15b-3p	31.5895		Ob-DM2-6	hsa-miR-15b-3p	33.6478
COMP07	hsa-miR-15b-3p	30.4961		Ob-7	hsa-miR-15b-3p	37.9799		DM2-7	hsa-miR-15b-3p	31.1712		Ob-DM2-7	hsa-miR-15b-3p	33.9311
COMP07	hsa-miR-15b-3p	30.5542		Ob-7	hsa-miR-15b-3p	38.5343		DM2-7	hsa-miR-15b-3p	30.8445		Ob-DM2-7	hsa-miR-15b-3p	33.5173
COMP08	hsa-miR-15b-3p	31.9698		Ob-8	hsa-miR-15b-3p	34.4746		DM2-8	hsa-miR-15b-3p	31.532		Ob-DM2-8	hsa-miR-15b-3p	32.3599
COMP08	hsa-miR-15b-3p	31.9117		Ob-8	hsa-miR-15b-3p	34.3428		DM2-8	hsa-miR-15b-3p	31.6091		Ob-DM2-8	hsa-miR-15b-3p	32.089
COMP09	hsa-miR-15b-3p	31.1976		Ob-9	hsa-miR-15b-3p	33.9773		DM2-9	hsa-miR-15b-3p	30.8147		Ob-DM2-9	hsa-miR-15b-3p	32.8436
COMP09	hsa-miR-15b-3p	31.5336		Ob-9	hsa-miR-15b-3p	34.4252		DM2-9	hsa-miR-15b-3p	31.0709		Ob-DM2-9	hsa-miR-15b-3p	32.891
COMP10	hsa-miR-15b-3p	30.2769		Ob-10	hsa-miR-15b-3p	34.0833		DM2-10	hsa-miR-15b-3p	31.1328		Ob-DM2-10	hsa-miR-15b-3p	33.5189
COMP10	hsa-miR-15b-3p	30.7431		Ob-10	hsa-miR-15b-3p	34.9782		DM2-10	hsa-miR-15b-3p	30.9071		Ob-DM2-10	hsa-miR-15b-3p	33.7305
COMP11	hsa-miR-15b-3p	30.6488		Ob-11	hsa-miR-15b-3p	37.4563		DM2-11	hsa-miR-15b-3p	31.4358		Ob-DM2-11	hsa-miR-15b-3p	34.0534
COMP11	hsa-miR-15b-3p	30.9716		Ob-11	hsa-miR-15b-3p	Undetermined		DM2-11	hsa-miR-15b-3p	31.0329		Ob-DM2-11	hsa-miR-15b-3p	33.7438
COMP12	hsa-miR-15b-3p	30.4727		Ob-12	hsa-miR-15b-3p	Undetermined		DM2-12	hsa-miR-15b-3p	30.9351		Ob-DM2-12	hsa-miR-15b-3p	31.2958
COMP12	hsa-miR-15b-3p	30.5208		Ob-12	hsa-miR-15b-3p	Undetermined		DM2-12	hsa-miR-15b-3p	31.2422		Ob-DM2-12	hsa-miR-15b-3p	31.4896
COMP13	hsa-miR-15b-3p	31.9847		Ob-13	hsa-miR-15b-3p	33.975		DM2-13	hsa-miR-15b-3p	30.7997		Ob-DM2-13	hsa-miR-15b-3p	31.2383
COMP13	hsa-miR-15b-3p	32.1531		Ob-13	hsa-miR-15b-3p	35.2551		DM2-13	hsa-miR-15b-3p	31.0808		Ob-DM2-13	hsa-miR-15b-3p	31.5527
COMP14	hsa-miR-15b-3p	32.3264		Ob-14	hsa-miR-15b-3p	35.3618						Ob-DM2-14	hsa-miR-15b-3p	31.7795
COMP14	hsa-miR-15b-3p	32.2195		Ob-14	hsa-miR-15b-3p	34.542						Ob-DM2-14	hsa-miR-15b-3p	31.7584
COMP15	hsa-miR-15b-3p	30.1427		Ob-15	hsa-miR-15b-3p	34.4015						Ob-DM2-15	hsa-miR-15b-3p	30.7985
COMP15	hsa-miR-15b-3p	31.1404		Ob-15	hsa-miR-15b-3p	34.428						Ob-DM2-15	hsa-miR-15b-3p	30.4321
COMP16	hsa-miR-15b-3p	31.0685		Ob-16	hsa-miR-15b-3p	Undetermined						Ob-DM2-16	hsa-miR-15b-3p	31.7222
COMP16	hsa-miR-15b-3p	31.3234		Ob-16	hsa-miR-15b-3p	Undetermined						Ob-DM2-16	hsa-miR-15b-3p	31.7318
COMP17	hsa-miR-15b-3p	30.9989		Ob-17	hsa-miR-15b-3p	35.7157
COMP17	hsa-miR-15b-3p	30.7941		Ob-17	hsa-miR-15b-3p	37.9701
COMP18	hsa-miR-15b-3p	31.4855		Ob-18	hsa-miR-15b-3p	33.1553
COMP18	hsa-miR-15b-3p	31.5998		Ob-18	hsa-miR-15b-3p	33.4982
COMP19	hsa-miR-15b-3p	31.5309		Ob-19	hsa-miR-15b-3p	32.1992
COMP19	hsa-miR-15b-3p	30.6372		Ob-19	hsa-miR-15b-3p	32.4209
COMP20	hsa-miR-15b-3p	31.4341		Ob-20	hsa-miR-15b-3p	33.8453
COMP20	hsa-miR-15b-3p	31.882		Ob-20	hsa-miR-15b-3p	33.798
COMP01	hsa-miR-205-5p	32.3694		Ob-1	hsa-miR-205-5p	Undetermined		DM2-1	hsa-miR-205-5p	32.2434		Ob-DM2-1	hsa-miR-205-5p	34.428
COMP01	hsa-miR-205-5p	32.5649		Ob-1	hsa-miR-205-5p	Undetermined		DM2-1	hsa-miR-205-5p	32.7255		Ob-DM2-1	hsa-miR-205-5p	33.6014
COMP02	hsa-miR-205-5p	31.619		Ob-2	hsa-miR-205-5p	33.3494		DM2-2	hsa-miR-205-5p	31.6765		Ob-DM2-2	hsa-miR-205-5p	31.0238
COMP02	hsa-miR-205-5p	32.9108		Ob-2	hsa-miR-205-5p	33.8757		DM2-2	hsa-miR-205-5p	33.4342		Ob-DM2-2	hsa-miR-205-5p	33.2826
COMP03	hsa-miR-205-5p	Undetermined		Ob-3	hsa-miR-205-5p	33.611		DM2-3	hsa-miR-205-5p	30.6387		Ob-DM2-3	hsa-miR-205-5p	32.9576
COMP03	hsa-miR-205-5p	Undetermined		Ob-3	hsa-miR-205-5p	34.1731		DM2-3	hsa-miR-205-5p	31.8069		Ob-DM2-3	hsa-miR-205-5p	35.427
COMP04	hsa-miR-205-5p	31.7012		Ob-4	hsa-miR-205-5p	33.7909		DM2-4	hsa-miR-205-5p	34.3255		Ob-DM2-4	hsa-miR-205-5p	32.5303
COMP04	hsa-miR-205-5p	31.6876		Ob-4	hsa-miR-205-5p	33.4211		DM2-4	hsa-miR-205-5p	34.1679		Ob-DM2-4	hsa-miR-205-5p	32.6248
COMP05	hsa-miR-205-5p	33.5615		Ob-5	hsa-miR-205-5p	32.5731		DM2-5	hsa-miR-205-5p	31.7595		Ob-DM2-5	hsa-miR-205-5p	31.7908
COMP05	hsa-miR-205-5p	33.7555		Ob-5	hsa-miR-205-5p	32.4382		DM2-5	hsa-miR-205-5p	31.9855		Ob-DM2-5	hsa-miR-205-5p	32.8332
COMP06	hsa-miR-205-5p	32.008		Ob-6	hsa-miR-205-5p	34.2754		DM2-6	hsa-miR-205-5p	32.9595		Ob-DM2-6	hsa-miR-205-5p	32.5763
COMP06	hsa-miR-205-5p	33.2379		Ob-6	hsa-miR-205-5p	33.5346		DM2-6	hsa-miR-205-5p	33.782		Ob-DM2-6	hsa-miR-205-5p	32.9976
COMP07	hsa-miR-205-5p	33.6522		Ob-7	hsa-miR-205-5p	37.3647		DM2-7	hsa-miR-205-5p	35.1647		Ob-DM2-7	hsa-miR-205-5p	32.9206
COMP07	hsa-miR-205-5p	33.8934		Ob-7	hsa-miR-205-5p	36.8004		DM2-7	hsa-miR-205-5p	35.5366		Ob-DM2-7	hsa-miR-205-5p	32.8058
COMP08	hsa-miR-205-5p	32.6693		Ob-8	hsa-miR-205-5p	33.7967		DM2-8	hsa-miR-205-5p	32.3179		Ob-DM2-8	hsa-miR-205-5p	32.2343
COMP08	hsa-miR-205-5p	32.4753		Ob-8	hsa-miR-205-5p	35.2924		DM2-8	hsa-miR-205-5p	33.4572		Ob-DM2-8	hsa-miR-205-5p	33.1131
COMP09	hsa-miR-205-5p	32.9251		Ob-9	hsa-miR-205-5p	33.1671		DM2-9	hsa-miR-205-5p	32.3606		Ob-DM2-9	hsa-miR-205-5p	31.469
COMP09	hsa-miR-205-5p	33.5449		Ob-9	hsa-miR-205-5p	34.4902		DM2-9	hsa-miR-205-5p	32.6465		Ob-DM2-9	hsa-miR-205-5p	32.9537
COMP10	hsa-miR-205-5p	31.7663		Ob-10	hsa-miR-205-5p	28.4745		DM2-10	hsa-miR-205-5p	31.2079		Ob-DM2-10	hsa-miR-205-5p	33.4065
COMP10	hsa-miR-205-5p	34.3369		Ob-10	hsa-miR-205-5p	29.2822		DM2-10	hsa-miR-205-5p	32.4217		Ob-DM2-10	hsa-miR-205-5p	33.7825
COMP11	hsa-miR-205-5p	34.0067		Ob-11	hsa-miR-205-5p	Undetermined		DM2-11	hsa-miR-205-5p	32.7453		Ob-DM2-11	hsa-miR-205-5p	33.1175
COMP11	hsa-miR-205-5p	32.9465		Ob-11	hsa-miR-205-5p	Undetermined		DM2-11	hsa-miR-205-5p	33.8042		Ob-DM2-11	hsa-miR-205-5p	33.365
COMP12	hsa-miR-205-5p	30.4528		Ob-12	hsa-miR-205-5p	Undetermined		DM2-12	hsa-miR-205-5p	31.7035		Ob-DM2-12	hsa-miR-205-5p	33.134
COMP12	hsa-miR-205-5p	32.5344		Ob-12	hsa-miR-205-5p	Undetermined		DM2-12	hsa-miR-205-5p	32.7451		Ob-DM2-12	hsa-miR-205-5p	32.828
COMP13	hsa-miR-205-5p	34.6003		Ob-13	hsa-miR-205-5p	34.3422		DM2-13	hsa-miR-205-5p	30.7021		Ob-DM2-13	hsa-miR-205-5p	30.8499
COMP13	hsa-miR-205-5p	35.4141		Ob-13	hsa-miR-205-5p	33.9139		DM2-13	hsa-miR-205-5p	30.7339		Ob-DM2-13	hsa-miR-205-5p	31.4231
COMP14	hsa-miR-205-5p	31.6009		Ob-14	hsa-miR-205-5p	34.3488						Ob-DM2-14	hsa-miR-205-5p	32.7983
COMP14	hsa-miR-205-5p	33.2649		Ob-14	hsa-miR-205-5p	38.5387						Ob-DM2-14	hsa-miR-205-5p	32.6835
COMP15	hsa-miR-205-5p	34.2587		Ob-15	hsa-miR-205-5p	34.7676						Ob-DM2-15	hsa-miR-205-5p	31.7624
COMP15	hsa-miR-205-5p	33.8457		Ob-15	hsa-miR-205-5p	Undetermined						Ob-DM2-15	hsa-miR-205-5p	34.2733
COMP16	hsa-miR-205-5p	32.2544		Ob-16	hsa-miR-205-5p	Undetermined						Ob-DM2-16	hsa-miR-205-5p	33.4391
COMP16	hsa-miR-205-5p	36.6364		Ob-16	hsa-miR-205-5p	Undetermined						Ob-DM2-16	hsa-miR-205-5p	34.3051
COMP17	hsa-miR-205-5p	32.5095		Ob-17	hsa-miR-205-5p	35.6994
COMP17	hsa-miR-205-5p	32.7684		Ob-17	hsa-miR-205-5p	35.7486
COMP18	hsa-miR-205-5p	33.1323		Ob-18	hsa-miR-205-5p	34.1987
COMP18	hsa-miR-205-5p	34.4989		Ob-18	hsa-miR-205-5p	34.6843
COMP19	hsa-miR-205-5p	31.8863		Ob-19	hsa-miR-205-5p	35.5518
COMP19	hsa-miR-205-5p	31.9404		Ob-19	hsa-miR-205-5p	35.653
COMP20	hsa-miR-205-5p	31.5981		Ob-20	hsa-miR-205-5p	35.3399
COMP20	hsa-miR-205-5p	31.8678		Ob-20	hsa-miR-205-5p	33.6577
COMP01	hsa-miR-25-3p	27.7509		Ob-1	hsa-miR-25-3p	33.803		DM2-1	hsa-miR-25-3p	28.8296		Ob-DM2-1	hsa-miR-25-3p	29.3553
COMP01	hsa-miR-25-3p	25.1758		Ob-1	hsa-miR-25-3p	34.6663		DM2-1	hsa-miR-25-3p	28.7213		Ob-DM2-1	hsa-miR-25-3p	29.1903
COMP02	hsa-miR-25-3p	25.4538		Ob-2	hsa-miR-25-3p	31.6458		DM2-2	hsa-miR-25-3p	30.554		Ob-DM2-2	hsa-miR-25-3p	29.2543
COMP02	hsa-miR-25-3p	26.7442		Ob-2	hsa-miR-25-3p	31.2748		DM2-2	hsa-miR-25-3p	30.6779		Ob-DM2-2	hsa-miR-25-3p	28.7758
COMP03	hsa-miR-25-3p	Undetermined		Ob-3	hsa-miR-25-3p	29.201		DM2-3	hsa-miR-25-3p	30.1888		Ob-DM2-3	hsa-miR-25-3p	30.554
COMP03	hsa-miR-25-3p	Undetermined		Ob-3	hsa-miR-25-3p	28.9743		DM2-3	hsa-miR-25-3p	30.4709		Ob-DM2-3	hsa-miR-25-3p	30.6779
COMP04	hsa-miR-25-3p	26.4615		Ob-4	hsa-miR-25-3p	32.3621		DM2-4	hsa-miR-25-3p	29.1411		Ob-DM2-4	hsa-miR-25-3p	30.9911
COMP04	hsa-miR-25-3p	27.5281		Ob-4	hsa-miR-25-3p	31.8189		DM2-4	hsa-miR-25-3p	28.1212		Ob-DM2-4	hsa-miR-25-3p	30.6469
COMP05	hsa-miR-25-3p	26.7845		Ob-5	hsa-miR-25-3p	29.358		DM2-5	hsa-miR-25-3p	30.9932		Ob-DM2-5	hsa-miR-25-3p	30.3133
COMP05	hsa-miR-25-3p	25.0972		Ob-5	hsa-miR-25-3p	29.5098		DM2-5	hsa-miR-25-3p	31.0053		Ob-DM2-5	hsa-miR-25-3p	30.4125
COMP06	hsa-miR-25-3p	27.0757		Ob-6	hsa-miR-25-3p	31.2339		DM2-6	hsa-miR-25-3p	27.4861		Ob-DM2-6	hsa-miR-25-3p	30.497
COMP06	hsa-miR-25-3p	27.1038		Ob-6	hsa-miR-25-3p	31.0822		DM2-6	hsa-miR-25-3p	27.0925		Ob-DM2-6	hsa-miR-25-3p	36.1
COMP07	hsa-miR-25-3p	28.0114		Ob-7	hsa-miR-25-3p	33.1336		DM2-7	hsa-miR-25-3p	26.1082		Ob-DM2-7	hsa-miR-25-3p	29.944
COMP07	hsa-miR-25-3p	25.6588		Ob-7	hsa-miR-25-3p	32.9484		DM2-7	hsa-miR-25-3p	26.4353		Ob-DM2-7	hsa-miR-25-3p	29.9438
COMP08	hsa-miR-25-3p	26.8703		Ob-8	hsa-miR-25-3p	30.5201		DM2-8	hsa-miR-25-3p	26.5109		Ob-DM2-8	hsa-miR-25-3p	31.0968
COMP08	hsa-miR-25-3p	27.3413		Ob-8	hsa-miR-25-3p	30.1419		DM2-8	hsa-miR-25-3p	26.3815		Ob-DM2-8	hsa-miR-25-3p	29.4186
COMP09	hsa-miR-25-3p	28.1942		Ob-9	hsa-miR-25-3p	30.3747		DM2-9	hsa-miR-25-3p	25.4537		Ob-DM2-9	hsa-miR-25-3p	27.8526
COMP09	hsa-miR-25-3p	26.1594		Ob-9	hsa-miR-25-3p	30.6105		DM2-9	hsa-miR-25-3p	25.2591		Ob-DM2-9	hsa-miR-25-3p	27.9089
COMP10	hsa-miR-25-3p	25.8276		Ob-10	hsa-miR-25-3p	30.0947		DM2-10	hsa-miR-25-3p	25.8269		Ob-DM2-10	hsa-miR-25-3p	28.7449
COMP10	hsa-miR-25-3p	25.7313		Ob-10	hsa-miR-25-3p	30.1083		DM2-10	hsa-miR-25-3p	26.1156		Ob-DM2-10	hsa-miR-25-3p	27.7581
COMP11	hsa-miR-25-3p	27.6799		Ob-11	hsa-miR-25-3p	35.2366		DM2-11	hsa-miR-25-3p	26.1633		Ob-DM2-11	hsa-miR-25-3p	28.9692
COMP11	hsa-miR-25-3p	25.6044		Ob-11	hsa-miR-25-3p	35.6406		DM2-11	hsa-miR-25-3p	26.4295		Ob-DM2-11	hsa-miR-25-3p	29.0308
COMP12	hsa-miR-25-3p	25.8502		Ob-12	hsa-miR-25-3p	36.4061		DM2-12	hsa-miR-25-3p	26.2126		Ob-DM2-12	hsa-miR-25-3p	29.8582
COMP12	hsa-miR-25-3p	26.1365		Ob-12	hsa-miR-25-3p	36.43		DM2-12	hsa-miR-25-3p	26.0008		Ob-DM2-12	hsa-miR-25-3p	29.9077
COMP13	hsa-miR-25-3p	28.5888		Ob-13	hsa-miR-25-3p	31.0708		DM2-13	hsa-miR-25-3p	26.4757		Ob-DM2-13	hsa-miR-25-3p	27.0798
COMP13	hsa-miR-25-3p	26.5658		Ob-13	hsa-miR-25-3p	31.7702		DM2-13	hsa-miR-25-3p	26.8534		Ob-DM2-13	hsa-miR-25-3p	26.933
COMP14	hsa-miR-25-3p	27.4616		Ob-14	hsa-miR-25-3p	30.7416						Ob-DM2-14	hsa-miR-25-3p	28.0024
COMP14	hsa-miR-25-3p	27.2573		Ob-14	hsa-miR-25-3p	30.7558						Ob-DM2-14	hsa-miR-25-3p	26.7859
COMP15	hsa-miR-25-3p	28.3743		Ob-15	hsa-miR-25-3p	29.7994						Ob-DM2-15	hsa-miR-25-3p	27.1987
COMP15	hsa-miR-25-3p	25.0671		Ob-15	hsa-miR-25-3p	30.1502						Ob-DM2-15	hsa-miR-25-3p	26.9226
COMP16	hsa-miR-25-3p	26.3612		Ob-16	hsa-miR-25-3p	Undetermined						Ob-DM2-16	hsa-miR-25-3p	26.1158
COMP16	hsa-miR-25-3p	27.6828		Ob-16	hsa-miR-25-3p	Undetermined						Ob-DM2-16	hsa-miR-25-3p	26.1764
COMP17	hsa-miR-25-3p	25.7473		Ob-17	hsa-miR-25-3p	32.3234
COMP17	hsa-miR-25-3p	26.6378		Ob-17	hsa-miR-25-3p	31.8169
COMP18	hsa-miR-25-3p	26.196		Ob-18	hsa-miR-25-3p	29.5651
COMP18	hsa-miR-25-3p	25.9179		Ob-18	hsa-miR-25-3p	29.5569
COMP19	hsa-miR-25-3p	25.858		Ob-19	hsa-miR-25-3p	28.0586
COMP19	hsa-miR-25-3p	26.7417		Ob-19	hsa-miR-25-3p	28.2092
COMP20	hsa-miR-25-3p	26.6859		Ob-20	hsa-miR-25-3p	30.3265
COMP20	hsa-miR-25-3p	26.4901		Ob-20	hsa-miR-25-3p	29.8097
COMP01	hsa-miR-27b-3p	28.6635		Ob-1	hsa-miR-27b-3p	34.6876		DM2-1	hsa-miR-27b-3p	28.9823		Ob-DM2-1	hsa-miR-27b-3p	29.7173
COMP01	hsa-miR-27b-3p	29.0657		Ob-1	hsa-miR-27b-3p	34.1838		DM2-1	hsa-miR-27b-3p	30.1765		Ob-DM2-1	hsa-miR-27b-3p	30.302
COMP02	hsa-miR-27b-3p	27.6048		Ob-2	hsa-miR-27b-3p	30.4531		DM2-2	hsa-miR-27b-3p	32.1063		Ob-DM2-2	hsa-miR-27b-3p	29.7003
COMP02	hsa-miR-27b-3p	28.024		Ob-2	hsa-miR-27b-3p	31.0823		DM2-2	hsa-miR-27b-3p	32.279		Ob-DM2-2	hsa-miR-27b-3p	29.2559
COMP03	hsa-miR-27b-3p	Undetermined		Ob-3	hsa-miR-27b-3p	29.2337		DM2-3	hsa-miR-27b-3p	31.3855		Ob-DM2-3	hsa-miR-27b-3p	30.2331
COMP03	hsa-miR-27b-3p	Undetermined		Ob-3	hsa-miR-27b-3p	29.0285		DM2-3	hsa-miR-27b-3p	31.66		Ob-DM2-3	hsa-miR-27b-3p	29.9966
COMP04	hsa-miR-27b-3p	27.6347		Ob-4	hsa-miR-27b-3p	30.3098		DM2-4	hsa-miR-27b-3p	29.6919		Ob-DM2-4	hsa-miR-27b-3p	29.7789
COMP04	hsa-miR-27b-3p	27.7067		Ob-4	hsa-miR-27b-3p	30.9593		DM2-4	hsa-miR-27b-3p	31.0857		Ob-DM2-4	hsa-miR-27b-3p	29.9168
COMP05	hsa-miR-27b-3p	28.5722		Ob-5	hsa-miR-27b-3p	28.6987		DM2-5	hsa-miR-27b-3p	30.7758		Ob-DM2-5	hsa-miR-27b-3p	29.4867
COMP05	hsa-miR-27b-3p	28.8489		Ob-5	hsa-miR-27b-3p	28.6604		DM2-5	hsa-miR-27b-3p	30.8978		Ob-DM2-5	hsa-miR-27b-3p	29.0846
COMP06	hsa-miR-27b-3p	28.8056		Ob-6	hsa-miR-27b-3p	29.8792		DM2-6	hsa-miR-27b-3p	27.663		Ob-DM2-6	hsa-miR-27b-3p	30.4151
COMP06	hsa-miR-27b-3p	29.1448		Ob-6	hsa-miR-27b-3p	31.2827		DM2-6	hsa-miR-27b-3p	28.4112		Ob-DM2-6	hsa-miR-27b-3p	31.0154
COMP07	hsa-miR-27b-3p	28.9876		Ob-7	hsa-miR-27b-3p	33.3274		DM2-7	hsa-miR-27b-3p	28.8294		Ob-DM2-7	hsa-miR-27b-3p	29.055
COMP07	hsa-miR-27b-3p	29.3003		Ob-7	hsa-miR-27b-3p	32.9169		DM2-7	hsa-miR-27b-3p	28.5054		Ob-DM2-7	hsa-miR-27b-3p	28.7049
COMP08	hsa-miR-27b-3p	28.8766		Ob-8	hsa-miR-27b-3p	28.6809		DM2-8	hsa-miR-27b-3p	28.3738		Ob-DM2-8	hsa-miR-27b-3p	30.4194
COMP08	hsa-miR-27b-3p	29.2263		Ob-8	hsa-miR-27b-3p	29.7615		DM2-8	hsa-miR-27b-3p	28.6179		Ob-DM2-8	hsa-miR-27b-3p	30.6745
COMP09	hsa-miR-27b-3p	29.0061		Ob-9	hsa-miR-27b-3p	29.8424		DM2-9	hsa-miR-27b-3p	27.6809		Ob-DM2-9	hsa-miR-27b-3p	29.818
COMP09	hsa-miR-27b-3p	29.4114		Ob-9	hsa-miR-27b-3p	29.8098		DM2-9	hsa-miR-27b-3p	28.1946		Ob-DM2-9	hsa-miR-27b-3p	29.2152
COMP10	hsa-miR-27b-3p	27.2993		Ob-10	hsa-miR-27b-3p	29.2432		DM2-10	hsa-miR-27b-3p	27.8644		Ob-DM2-10	hsa-miR-27b-3p	29.9803
COMP10	hsa-miR-27b-3p	27.8044		Ob-10	hsa-miR-27b-3p	30.1536		DM2-10	hsa-miR-27b-3p	27.7327		Ob-DM2-10	hsa-miR-27b-3p	29.8878
COMP11	hsa-miR-27b-3p	29.2047		Ob-11	hsa-miR-27b-3p	33.7082		DM2-11	hsa-miR-27b-3p	28.9983		Ob-DM2-11	hsa-miR-27b-3p	30.0796
COMP11	hsa-miR-27b-3p	29.8243		Ob-11	hsa-miR-27b-3p	35.1999		DM2-11	hsa-miR-27b-3p	28.7529		Ob-DM2-11	hsa-miR-27b-3p	30.1396
COMP12	hsa-miR-27b-3p	27.4751		Ob-12	hsa-miR-27b-3p	33.6812		DM2-12	hsa-miR-27b-3p	27.0312		Ob-DM2-12	hsa-miR-27b-3p	29.4601
COMP12	hsa-miR-27b-3p	28.3847		Ob-12	hsa-miR-27b-3p	35.567		DM2-12	hsa-miR-27b-3p	27.5332		Ob-DM2-12	hsa-miR-27b-3p	29.2722
COMP13	hsa-miR-27b-3p	29.7383		Ob-13	hsa-miR-27b-3p	29.9902		DM2-13	hsa-miR-27b-3p	28.759		Ob-DM2-13	hsa-miR-27b-3p	28.5004
COMP13	hsa-miR-27b-3p	30.3639		Ob-13	hsa-miR-27b-3p	30.1845		DM2-13	hsa-miR-27b-3p	28.4051		Ob-DM2-13	hsa-miR-27b-3p	28.0465
COMP14	hsa-miR-27b-3p	28.4515		Ob-14	hsa-miR-27b-3p	29.5426						Ob-DM2-14	hsa-miR-27b-3p	28.7225
COMP14	hsa-miR-27b-3p	29.0869		Ob-14	hsa-miR-27b-3p	30.1164						Ob-DM2-14	hsa-miR-27b-3p	28.8474
COMP15	hsa-miR-27b-3p	28.6021		Ob-15	hsa-miR-27b-3p	28.9954						Ob-DM2-15	hsa-miR-27b-3p	28.3904
COMP15	hsa-miR-27b-3p	28.2929		Ob-15	hsa-miR-27b-3p	29.8423						Ob-DM2-15	hsa-miR-27b-3p	28.5709
COMP16	hsa-miR-27b-3p	29.1924		Ob-16	hsa-miR-27b-3p	Undetermined						Ob-DM2-16	hsa-miR-27b-3p	29.097
COMP16	hsa-miR-27b-3p	30.8962		Ob-16	hsa-miR-27b-3p	Undetermined						Ob-DM2-16	hsa-miR-27b-3p	29.3439
COMP17	hsa-miR-27b-3p	28.4825		Ob-17	hsa-miR-27b-3p	30.1108
COMP17	hsa-miR-27b-3p	27.9863		Ob-17	hsa-miR-27b-3p	30.3455
COMP18	hsa-miR-27b-3p	28.4524		Ob-18	hsa-miR-27b-3p	29.0849
COMP18	hsa-miR-27b-3p	28.5682		Ob-18	hsa-miR-27b-3p	29.6279
COMP19	hsa-miR-27b-3p	28.5537		Ob-19	hsa-miR-27b-3p	28.2793
COMP19	hsa-miR-27b-3p	28.284		Ob-19	hsa-miR-27b-3p	28.7114
COMP20	hsa-miR-27b-3p	28.2068		Ob-20	hsa-miR-27b-3p	29.8352
COMP20	hsa-miR-27b-3p	28.7595		Ob-20	hsa-miR-27b-3p	29.7727
COMP01	hsa-miR-376a	30.8281		Ob-1	hsa-miR-376a	33.4658		DM2-1	hsa-miR-376a	30.6788		Ob-DM2-1	hsa-miR-376a	32.2289
COMP01	hsa-miR-376a	30.1905		Ob-1	hsa-miR-376a	33.4647		DM2-1	hsa-miR-376a	30.4635		Ob-DM2-1	hsa-miR-376a	31.8887
COMP02	hsa-miR-376a	33.8421		Ob-2	hsa-miR-376a	32.1033		DM2-2	hsa-miR-376a	34.1427		Ob-DM2-2	hsa-miR-376a	30.9931
COMP02	hsa-miR-376a	33.3341		Ob-2	hsa-miR-376a	32.3129		DM2-2	hsa-miR-376a	33.1866		Ob-DM2-2	hsa-miR-376a	30.7738
COMP03	hsa-miR-376a	30.3387		Ob-3	hsa-miR-376a	29.7068		DM2-3	hsa-miR-376a	32.1603		Ob-DM2-3	hsa-miR-376a	33.2213
COMP03	hsa-miR-376a	29.7598		Ob-3	hsa-miR-376a	29.6668		DM2-3	hsa-miR-376a	32.9568		Ob-DM2-3	hsa-miR-376a	33.3124
COMP04	hsa-miR-376a	30.4417		Ob-4	hsa-miR-376a	32.5397		DM2-4	hsa-miR-376a	33.773		Ob-DM2-4	hsa-miR-376a	33.1191
COMP04	hsa-miR-376a	30.0063		Ob-4	hsa-miR-376a	32.1745		DM2-4	hsa-miR-376a	32.5818		Ob-DM2-4	hsa-miR-376a	32.6969
COMP05	hsa-miR-376a	30.6117		Ob-5	hsa-miR-376a	32.2998		DM2-5	hsa-miR-376a	32.8653		Ob-DM2-5	hsa-miR-376a	32.1681
COMP05	hsa-miR-376a	30.8824		Ob-5	hsa-miR-376a	31.3775		DM2-5	hsa-miR-376a	33.1095		Ob-DM2-5	hsa-miR-376a	31.2788
COMP06	hsa-miR-376a	31.3634		Ob-6	hsa-miR-376a	31.8904		DM2-6	hsa-miR-376a	31.2536		Ob-DM2-6	hsa-miR-376a	32.8119
COMP06	hsa-miR-376a	30.9378		Ob-6	hsa-miR-376a	31.2993		DM2-6	hsa-miR-376a	31.1544		Ob-DM2-6	hsa-miR-376a	32.4959
COMP07	hsa-miR-376a	31.7247		Ob-7	hsa-miR-376a	34.5839		DM2-7	hsa-miR-376a	31.8457		Ob-DM2-7	hsa-miR-376a	31.0385
COMP07	hsa-miR-376a	31.9208		Ob-7	hsa-miR-376a	34.6134		DM2-7	hsa-miR-376a	30.9318		Ob-DM2-7	hsa-miR-376a	30.8954
COMP08	hsa-miR-376a	32.2971		Ob-8	hsa-miR-376a	31.1748		DM2-8	hsa-miR-376a	29.6484		Ob-DM2-8	hsa-miR-376a	33.6726
COMP08	hsa-miR-376a	32.5848		Ob-8	hsa-miR-376a	30.4078		DM2-8	hsa-miR-376a	29.5256		Ob-DM2-8	hsa-miR-376a	32.7312
COMP09	hsa-miR-376a	30.4384		Ob-9	hsa-miR-376a	30.4989		DM2-9	hsa-miR-376a	31.7284		Ob-DM2-9	hsa-miR-376a	31.606
COMP09	hsa-miR-376a	30.4283		Ob-9	hsa-miR-376a	30.6827		DM2-9	hsa-miR-376a	31.7403		Ob-DM2-9	hsa-miR-376a	31.8102
COMP10	hsa-miR-376a	28.8145		Ob-10	hsa-miR-376a	30.1378		DM2-10	hsa-miR-376a	30.4529		Ob-DM2-10	hsa-miR-376a	30.7275
COMP10	hsa-miR-376a	28.6823		Ob-10	hsa-miR-376a	30.4705		DM2-10	hsa-miR-376a	30.7784		Ob-DM2-10	hsa-miR-376a	30.2512
COMP11	hsa-miR-376a	31.9846		Ob-11	hsa-miR-376a	31.9982		DM2-11	hsa-miR-376a	29.1444		Ob-DM2-11	hsa-miR-376a	31.8779
COMP11	hsa-miR-376a	32.9519		Ob-11	hsa-miR-376a	31.5933		DM2-11	hsa-miR-376a	29.309		Ob-DM2-11	hsa-miR-376a	32.1698
COMP12	hsa-miR-376a	29.6593		Ob-12	hsa-miR-376a	30.8176		DM2-12	hsa-miR-376a	30.1802		Ob-DM2-12	hsa-miR-376a	32.3554
COMP12	hsa-miR-376a	29.3745		Ob-12	hsa-miR-376a	30.8075		DM2-12	hsa-miR-376a	30.4632		Ob-DM2-12	hsa-miR-376a	31.5635
COMP13	hsa-miR-376a	32.8726		Ob-13	hsa-miR-376a	31.7762		DM2-13	hsa-miR-376a	29.5368		Ob-DM2-13	hsa-miR-376a	29.8415
COMP13	hsa-miR-376a	32.939		Ob-13	hsa-miR-376a	31.1163		DM2-13	hsa-miR-376a	29.4781		Ob-DM2-13	hsa-miR-376a	29.9911
COMP14	hsa-miR-376a	32.5617		Ob-14	hsa-miR-376a	31.8077						Ob-DM2-14	hsa-miR-376a	30.902
COMP14	hsa-miR-376a	32.655		Ob-14	hsa-miR-376a	31.9044						Ob-DM2-14	hsa-miR-376a	30.7499
COMP15	hsa-miR-376a	29.6372		Ob-15	hsa-miR-376a	30.8174						Ob-DM2-15	hsa-miR-376a	32.1082
COMP15	hsa-miR-376a	29.9033		Ob-15	hsa-miR-376a	31.3926						Ob-DM2-15	hsa-miR-376a	32.696
COMP16	hsa-miR-376a	31.2198		Ob-16	hsa-miR-376a	32.9619						Ob-DM2-16	hsa-miR-376a	31.4559
COMP16	hsa-miR-376a	31.7383		Ob-16	hsa-miR-376a	33.4456						Ob-DM2-16	hsa-miR-376a	31.2946
COMP17	hsa-miR-376a	31.6825		Ob-17	hsa-miR-376a	32.6484
COMP17	hsa-miR-376a	32.327		Ob-17	hsa-miR-376a	32.3617
COMP18	hsa-miR-376a	29.8414		Ob-18	hsa-miR-376a	31.1982
COMP18	hsa-miR-376a	29.7041		Ob-18	hsa-miR-376a	31.1026
COMP19	hsa-miR-376a	30.5541		Ob-19	hsa-miR-376a	29.8692
COMP19	hsa-miR-376a	31.7166		Ob-19	hsa-miR-376a	30.1205
COMP20	hsa-miR-376a	29.6571		Ob-20	hsa-miR-376a	31.4799
COMP20	hsa-miR-376a	29.8787		Ob-20	hsa-miR-376a	31.098
COMP01	hsa-miR-432-5p	37.6497		Ob-1	hsa-miR-432-5p	38.6838		DM2-1	hsa-miR-432-5p	34.6844		Ob-DM2-1	hsa-miR-432-5p	37.1964
COMP01	hsa-miR-432-5p	34.2849		Ob-1	hsa-miR-432-5p	Undetermined		DM2-1	hsa-miR-432-5p	36.3389		Ob-DM2-1	hsa-miR-432-5p	35.6013
COMP02	hsa-miR-432-5p	35.3324		Ob-2	hsa-miR-432-5p	34.5403		DM2-2	hsa-miR-432-5p	36.403		Ob-DM2-2	hsa-miR-432-5p	34.5027
COMP02	hsa-miR-432-5p	38.9877		Ob-2	hsa-miR-432-5p	34.3173		DM2-2	hsa-miR-432-5p	Undetermined		Ob-DM2-2	hsa-miR-432-5p	34.9689
COMP03	hsa-miR-432-5p	Undetermined		Ob-3	hsa-miR-432-5p	33.8689		DM2-3	hsa-miR-432-5p	36.7595		Ob-DM2-3	hsa-miR-432-5p	36.3034
COMP03	hsa-miR-432-5p	Undetermined		Ob-3	hsa-miR-432-5p	37.9986		DM2-3	hsa-miR-432-5p	36.2869		Ob-DM2-3	hsa-miR-432-5p	36.4208
COMP04	hsa-miR-432-5p	34.7322		Ob-4	hsa-miR-432-5p	35.5121		DM2-4	hsa-miR-432-5p	35.201		Ob-DM2-4	hsa-miR-432-5p	35.8018
COMP04	hsa-miR-432-5p	33.9756		Ob-4	hsa-miR-432-5p	35.9438		DM2-4	hsa-miR-432-5p	38.2461		Ob-DM2-4	hsa-miR-432-5p	34.8378
COMP05	hsa-miR-432-5p	Undetermined		Ob-5	hsa-miR-432-5p	34.1294		DM2-5	hsa-miR-432-5p	36.3004		Ob-DM2-5	hsa-miR-432-5p	35.1316
COMP05	hsa-miR-432-5p	34.2243		Ob-5	hsa-miR-432-5p	34.2223		DM2-5	hsa-miR-432-5p	36.2598		Ob-DM2-5	hsa-miR-432-5p	36.3095
COMP06	hsa-miR-432-5p	34.9696		Ob-6	hsa-miR-432-5p	35.0103		DM2-6	hsa-miR-432-5p	34.2382		Ob-DM2-6	hsa-miR-432-5p	38.3422
COMP06	hsa-miR-432-5p	35.7634		Ob-6	hsa-miR-432-5p	34.9782		DM2-6	hsa-miR-432-5p	35.5874		Ob-DM2-6	hsa-miR-432-5p	37.6599
COMP07	hsa-miR-432-5p	35.8928		Ob-7	hsa-miR-432-5p	39.5342		DM2-7	hsa-miR-432-5p	38.2685		Ob-DM2-7	hsa-miR-432-5p	34.3255
COMP07	hsa-miR-432-5p	Undetermined		Ob-7	hsa-miR-432-5p	39.3183		DM2-7	hsa-miR-432-5p	34.8646		Ob-DM2-7	hsa-miR-432-5p	34.4876
COMP08	hsa-miR-432-5p	35.6421		Ob-8	hsa-miR-432-5p	34.4958		DM2-8	hsa-miR-432-5p	35.9231		Ob-DM2-8	hsa-miR-432-5p	35.3736
COMP08	hsa-miR-432-5p	Undetermined		Ob-8	hsa-miR-432-5p	33.3163		DM2-8	hsa-miR-432-5p	33.893		Ob-DM2-8	hsa-miR-432-5p	35.9554
COMP09	hsa-miR-432-5p	34.4656		Ob-9	hsa-miR-432-5p	35.5177		DM2-9	hsa-miR-432-5p	35.8279		Ob-DM2-9	hsa-miR-432-5p	36.1425
COMP09	hsa-miR-432-5p	35.2496		Ob-9	hsa-miR-432-5p	36.0159		DM2-9	hsa-miR-432-5p	35.3299		Ob-DM2-9	hsa-miR-432-5p	34.9379
COMP10	hsa-miR-432-5p	33.4762		Ob-10	hsa-miR-432-5p	34.2554		DM2-10	hsa-miR-432-5p	35.9603		Ob-DM2-10	hsa-miR-432-5p	33.9766
COMP10	hsa-miR-432-5p	33.0515		Ob-10	hsa-miR-432-5p	35.665		DM2-10	hsa-miR-432-5p	38.4203		Ob-DM2-10	hsa-miR-432-5p	34.9712
COMP11	hsa-miR-432-5p	37.4558		Ob-11	hsa-miR-432-5p	35.4488		DM2-11	hsa-miR-432-5p	34.956		Ob-DM2-11	hsa-miR-432-5p	34.7381
COMP11	hsa-miR-432-5p	35.7637		Ob-11	hsa-miR-432-5p	Undetermined		DM2-11	hsa-miR-432-5p	33.2327		Ob-DM2-11	hsa-miR-432-5p	39.1647
COMP12	hsa-miR-432-5p	34.5248		Ob-12	hsa-miR-432-5p	39.1713		DM2-12	hsa-miR-432-5p	35.5041		Ob-DM2-12	hsa-miR-432-5p	36.1147
COMP12	hsa-miR-432-5p	35.843		Ob-12	hsa-miR-432-5p	Undetermined		DM2-12	hsa-miR-432-5p	36.9669		Ob-DM2-12	hsa-miR-432-5p	36.237
COMP13	hsa-miR-432-5p	37.6986		Ob-13	hsa-miR-432-5p	38.0973		DM2-13	hsa-miR-432-5p	34.8641		Ob-DM2-13	hsa-miR-432-5p	34.9816
COMP13	hsa-miR-432-5p	36.1291		Ob-13	hsa-miR-432-5p	35.7549		DM2-13	hsa-miR-432-5p	35.0038		Ob-DM2-13	hsa-miR-432-5p	34.8668
COMP14	hsa-miR-432-5p	Undetermined		Ob-14	hsa-miR-432-5p	35.5319						Ob-DM2-14	hsa-miR-432-5p	34.27
COMP14	hsa-miR-432-5p	38.191		Ob-14	hsa-miR-432-5p	33.9767						Ob-DM2-14	hsa-miR-432-5p	32.626
COMP15	hsa-miR-432-5p	30.9974		Ob-15	hsa-miR-432-5p	35.5292						Ob-DM2-15	hsa-miR-432-5p	38.8419
COMP15	hsa-miR-432-5p	32.1427		Ob-15	hsa-miR-432-5p	34.8102						Ob-DM2-15	hsa-miR-432-5p	38.0168
COMP16	hsa-miR-432-5p	Undetermined		Ob-16	hsa-miR-432-5p	Undetermined						Ob-DM2-16	hsa-miR-432-5p	39.0873
COMP16	hsa-miR-432-5p	37.2419		Ob-16	hsa-miR-432-5p	Undetermined						Ob-DM2-16	hsa-miR-432-5p	32.9921
COMP17	hsa-miR-432-5p	36.5121		Ob-17	hsa-miR-432-5p	Undetermined
COMP17	hsa-miR-432-5p	35.341		Ob-17	hsa-miR-432-5p	34.3235
COMP18	hsa-miR-432-5p	35.7993		Ob-18	hsa-miR-432-5p	Undetermined
COMP18	hsa-miR-432-5p	35.4075		Ob-18	hsa-miR-432-5p	35.7455
COMP19	hsa-miR-432-5p	36.3428		Ob-19	hsa-miR-432-5p	33.6714
COMP19	hsa-miR-432-5p	35.5582		Ob-19	hsa-miR-432-5p	35.4423
COMP20	hsa-miR-432-5p	33.9444		Ob-20	hsa-miR-432-5p	34.6059
COMP20	hsa-miR-432-5p	33.3139		Ob-20	hsa-miR-432-5p	33.247
COMP01	hsa-miR-500a	34.4332		Ob-1	hsa-miR-500a	39.6972		DM2-1	hsa-miR-500a	35.6259		Ob-DM2-1	hsa-miR-500a	35.9395
COMP01	hsa-miR-500a	33.5214		Ob-1	hsa-miR-500a	35.4042		DM2-1	hsa-miR-500a	35.4904		Ob-DM2-1	hsa-miR-500a	34.5801
COMP02	hsa-miR-500a	34.3644		Ob-2	hsa-miR-500a	35.3461		DM2-2	hsa-miR-500a	36.6221		Ob-DM2-2	hsa-miR-500a	35.6259
COMP02	hsa-miR-500a	33.4825		Ob-2	hsa-miR-500a	36.7642		DM2-2	hsa-miR-500a	34.8862		Ob-DM2-2	hsa-miR-500a	35.4904
COMP03	hsa-miR-500a	32.9085		Ob-3	hsa-miR-500a	34.3706		DM2-3	hsa-miR-500a	34.7042		Ob-DM2-3	hsa-miR-500a	33.9396
COMP03	hsa-miR-500a	33.7933		Ob-3	hsa-miR-500a	34.5999		DM2-3	hsa-miR-500a	35.3121		Ob-DM2-3	hsa-miR-500a	34.8853
COMP04	hsa-miR-500a	32.4627		Ob-4	hsa-miR-500a	34.9741		DM2-4	hsa-miR-500a	32.7685		Ob-DM2-4	hsa-miR-500a	Undetermined
COMP04	hsa-miR-500a	33.3344		Ob-4	hsa-miR-500a	36.7		DM2-4	hsa-miR-500a	33.6982		Ob-DM2-4	hsa-miR-500a	Undetermined
COMP05	hsa-miR-500a	32.8551		Ob-5	hsa-miR-500a	33.469		DM2-5	hsa-miR-500a	37.3981		Ob-DM2-5	hsa-miR-500a	32.7008
COMP05	hsa-miR-500a	33.2367		Ob-5	hsa-miR-500a	32.451		DM2-5	hsa-miR-500a	33.8411		Ob-DM2-5	hsa-miR-500a	34.8957
COMP06	hsa-miR-500a	35.1992		Ob-6	hsa-miR-500a	34.6071		DM2-6	hsa-miR-500a	34.5571		Ob-DM2-6	hsa-miR-500a	34.6579
COMP06	hsa-miR-500a	33.2603		Ob-6	hsa-miR-500a	35.1514		DM2-6	hsa-miR-500a	33.5401		Ob-DM2-6	hsa-miR-500a	37.1918
COMP07	hsa-miR-500a	32.9124		Ob-7	hsa-miR-500a	35.387		DM2-7	hsa-miR-500a	33.4078		Ob-DM2-7	hsa-miR-500a	35.5789
COMP07	hsa-miR-500a	33.4993		Ob-7	hsa-miR-500a	Undetermined		DM2-7	hsa-miR-500a	33.9992		Ob-DM2-7	hsa-miR-500a	33.8584
COMP08	hsa-miR-500a	33.4793		Ob-8	hsa-miR-500a	33.1615		DM2-8	hsa-miR-500a	35.4195		Ob-DM2-8	hsa-miR-500a	34.3542
COMP08	hsa-miR-500a	32.1658		Ob-8	hsa-miR-500a	34.1862		DM2-8	hsa-miR-500a	34.7794		Ob-DM2-8	hsa-miR-500a	37.7268
COMP09	hsa-miR-500a	33.0144		Ob-9	hsa-miR-500a	33.2889		DM2-9	hsa-miR-500a	32.8032		Ob-DM2-9	hsa-miR-500a	34.9483
COMP09	hsa-miR-500a	34.0041		Ob-9	hsa-miR-500a	33.4585		DM2-9	hsa-miR-500a	33.2067		Ob-DM2-9	hsa-miR-500a	35.9518
COMP10	hsa-miR-500a	32.8059		Ob-10	hsa-miR-500a	34.3136		DM2-10	hsa-miR-500a	32.8193		Ob-DM2-10	hsa-miR-500a	34.8528
COMP10	hsa-miR-500a	33.3432		Ob-10	hsa-miR-500a	34.5777		DM2-10	hsa-miR-500a	32.7525		Ob-DM2-10	hsa-miR-500a	33.315
COMP11	hsa-miR-500a	33.6959		Ob-11	hsa-miR-500a	32.936		DM2-11	hsa-miR-500a	33.7053		Ob-DM2-11	hsa-miR-500a	33.346
COMP11	hsa-miR-500a	33.9414		Ob-11	hsa-miR-500a	34.2814		DM2-11	hsa-miR-500a	33.0836		Ob-DM2-11	hsa-miR-500a	33.9787
COMP12	hsa-miR-500a	32.1612		Ob-12	hsa-miR-500a	33.6698		DM2-12	hsa-miR-500a	33.7891		Ob-DM2-12	hsa-miR-500a	38.0094
COMP12	hsa-miR-500a	32.7302		Ob-12	hsa-miR-500a	33.2135		DM2-12	hsa-miR-500a	32.588		Ob-DM2-12	hsa-miR-500a	34.7454
COMP13	hsa-miR-500a	33.7331		Ob-13	hsa-miR-500a	33.195		DM2-13	hsa-miR-500a	35.4993		Ob-DM2-13	hsa-miR-500a	34.8763
COMP13	hsa-miR-500a	34.2023		Ob-13	hsa-miR-500a	35.1045		DM2-13	hsa-miR-500a	38.016		Ob-DM2-13	hsa-miR-500a	34.6704
COMP14	hsa-miR-500a	34.6547		Ob-14	hsa-miR-500a	34.272						Ob-DM2-14	hsa-miR-500a	34.7037
COMP14	hsa-miR-500a	33.105		Ob-14	hsa-miR-500a	34.4936						Ob-DM2-14	hsa-miR-500a	33.1693
COMP15	hsa-miR-500a	33.9118		Ob-15	hsa-miR-500a	34.2151						Ob-DM2-15	hsa-miR-500a	33.1731
COMP15	hsa-miR-500a	34.2753		Ob-15	hsa-miR-500a	34.192						Ob-DM2-15	hsa-miR-500a	34.5444
COMP16	hsa-miR-500a	35.3244		Ob-16	hsa-miR-500a	37.1618						Ob-DM2-16	hsa-miR-500a	33.3514
COMP16	hsa-miR-500a	33.4091		Ob-16	hsa-miR-500a	37.5947						Ob-DM2-16	hsa-miR-500a	35.9446
COMP17	hsa-miR-500a	33.7076		Ob-17	hsa-miR-500a	33.5204
COMP17	hsa-miR-500a	38.2901		Ob-17	hsa-miR-500a	33.1477
COMP18	hsa-miR-500a	33.2459		Ob-18	hsa-miR-500a	34.1175
				Ob-18	hsa-miR-500a	39.4537
COMP19	hsa-miR-500a	33.6313		Ob-19	hsa-miR-500a	33.9989
COMP19	hsa-miR-500a	33.3427		Ob-19	hsa-miR-500a	35.9488
COMP20	hsa-miR-500a	33.0121		Ob-20	hsa-miR-500a	33.7284
COMP20	hsa-miR-500a	34.2357		Ob-20	hsa-miR-500a	33.5472
COMP01	hsa-miR-503	31.8676		Ob-1	hsa-miR-503	30.8192		DM2-1	hsa-miR-503	29.2386		Ob-DM2-1	hsa-miR-503	30.2523
COMP01	hsa-miR-503	32.7715		Ob-1	hsa-miR-503	31.3086		DM2-1	hsa-miR-503	29.3909		Ob-DM2-1	hsa-miR-503	29.8198
COMP02	hsa-miR-503	32.7431		Ob-2	hsa-miR-503	31.2854		DM2-2	hsa-miR-503	29.5965		Ob-DM2-2	hsa-miR-503	30.2714
COMP02	hsa-miR-503	31.8688		Ob-2	hsa-miR-503	32.0001		DM2-2	hsa-miR-503	29.7718		Ob-DM2-2	hsa-miR-503	30.1007
COMP03	hsa-miR-503	32.5186		Ob-3	hsa-miR-503	30.2582		DM2-3	hsa-miR-503	30.4618		Ob-DM2-3	hsa-miR-503	29.7429
COMP03	hsa-miR-503	32.4515		Ob-3	hsa-miR-503	30.1594		DM2-3	hsa-miR-503	29.6095		Ob-DM2-3	hsa-miR-503	29.5937
COMP04	hsa-miR-503	32.6414		Ob-4	hsa-miR-503	31.0032		DM2-4	hsa-miR-503	29.4402		Ob-DM2-4	hsa-miR-503	29.5058
COMP04	hsa-miR-503	32.6773		Ob-4	hsa-miR-503	31.138		DM2-4	hsa-miR-503	29.2635		Ob-DM2-4	hsa-miR-503	29.2587
COMP05	hsa-miR-503	34.8812		Ob-5	hsa-miR-503	30.5732		DM2-5	hsa-miR-503	30.2471		Ob-DM2-5	hsa-miR-503	29.6579
COMP05	hsa-miR-503	32.9027		Ob-5	hsa-miR-503	30.6304		DM2-5	hsa-miR-503	30.9455		Ob-DM2-5	hsa-miR-503	29.8371
COMP06	hsa-miR-503	32.8546		Ob-6	hsa-miR-503	32.1573		DM2-6	hsa-miR-503	30.6732		Ob-DM2-6	hsa-miR-503	29.314
COMP06	hsa-miR-503	35.3455		Ob-6	hsa-miR-503	32.1074		DM2-6	hsa-miR-503	30.3197		Ob-DM2-6	hsa-miR-503	29.1532
COMP07	hsa-miR-503	34.3923		Ob-7	hsa-miR-503	36.6575		DM2-7	hsa-miR-503	33.6631		Ob-DM2-7	hsa-miR-503	29.4086
COMP07	hsa-miR-503	33.6692		Ob-7	hsa-miR-503	34.8489		DM2-7	hsa-miR-503	33.4142		Ob-DM2-7	hsa-miR-503	29.3607
COMP08	hsa-miR-503	34.1812		Ob-8	hsa-miR-503	30.8105		DM2-8	hsa-miR-503	32.2132		Ob-DM2-8	hsa-miR-503	29.4227
COMP08	hsa-miR-503	34.1709		Ob-8	hsa-miR-503	30.5525		DM2-8	hsa-miR-503	31.7214		Ob-DM2-8	hsa-miR-503	29.9352
COMP09	hsa-miR-503	33.7952		Ob-9	hsa-miR-503	30.1879		DM2-9	hsa-miR-503	30.5592		Ob-DM2-9	hsa-miR-503	30.4129
COMP09	hsa-miR-503	34.3322		Ob-9	hsa-miR-503	31.2041		DM2-9	hsa-miR-503	30.5556		Ob-DM2-9	hsa-miR-503	30.1002
COMP10	hsa-miR-503	31.1835		Ob-10	hsa-miR-503	30.7178		DM2-10	hsa-miR-503	32.7881		Ob-DM2-10	hsa-miR-503	29.37
COMP10	hsa-miR-503	32.7384		Ob-10	hsa-miR-503	31.0185		DM2-10	hsa-miR-503	32.897		Ob-DM2-10	hsa-miR-503	29.3362
COMP11	hsa-miR-503	32.5452		Ob-11	hsa-miR-503	31.1753		DM2-11	hsa-miR-503	29.5815		Ob-DM2-11	hsa-miR-503	28.9801
COMP11	hsa-miR-503	33.9253		Ob-11	hsa-miR-503	30.6626		DM2-11	hsa-miR-503	29.9509		Ob-DM2-11	hsa-miR-503	29.8548
COMP12	hsa-miR-503	32.9218		Ob-12	hsa-miR-503	29.7645		DM2-12	hsa-miR-503	32.6735		Ob-DM2-12	hsa-miR-503	31.5131
COMP12	hsa-miR-503	32.7406		Ob-12	hsa-miR-503	30.4431		DM2-12	hsa-miR-503	32.4656		Ob-DM2-12	hsa-miR-503	32.7532
COMP13	hsa-miR-503	36.3812		Ob-13	hsa-miR-503	31.1158		DM2-13	hsa-miR-503	31.7503		Ob-DM2-13	hsa-miR-503	32.4846
COMP13	hsa-miR-503	33.4993		Ob-13	hsa-miR-503	31.4433		DM2-13	hsa-miR-503	33.887		Ob-DM2-13	hsa-miR-503	32.5982
COMP14	hsa-miR-503	33.8124		Ob-14	hsa-miR-503	30.8277						Ob-DM2-14	hsa-miR-503	34.7821
COMP14	hsa-miR-503	33.2766		Ob-14	hsa-miR-503	31.294						Ob-DM2-14	hsa-miR-503	33.6458
COMP15	hsa-miR-503	34.5814		Ob-15	hsa-miR-503	31.123						Ob-DM2-15	hsa-miR-503	34.1876
COMP15	hsa-miR-503	31.9368		Ob-15	hsa-miR-503	31.2725						Ob-DM2-15	hsa-miR-503	34.5514
COMP16	hsa-miR-503	35.0929		Ob-16	hsa-miR-503	31.8079						Ob-DM2-16	hsa-miR-503	34.3271
COMP16	hsa-miR-503	32.9545		Ob-16	hsa-miR-503	31.8098						Ob-DM2-16	hsa-miR-503	35.6638
COMP17	hsa-miR-503	34.2102		Ob-17	hsa-miR-503	30.6669
COMP17	hsa-miR-503	35.1968		Ob-17	hsa-miR-503	30.4035
COMP18	hsa-miR-503	37.3909		Ob-18	hsa-miR-503	32.6629
COMP18	hsa-miR-503	32.7705		Ob-18	hsa-miR-503	31.5039
COMP19	hsa-miR-503	36.343		Ob-19	hsa-miR-503	31.2371
COMP19	hsa-miR-503	33.0052		Ob-19	hsa-miR-503	31.1984
COMP20	hsa-miR-503	34.9449		Ob-20	hsa-miR-503	30.582
COMP20	hsa-miR-503	32.7246		Ob-20	hsa-miR-503	30.9969
COMP01	hsa-miR-942-	34.8961		Ob-1	hsa-miR-942-	Undetermined		DM2-1	hsa-miR-942-	33.049		Ob-DM2-1	hsa-miR-942-	36.0142
COMP01	hsa-miR-942-	33.9533		Ob-1	hsa-miR-942-	Undetermined		DM2-1	hsa-miR-942-	35.1877		Ob-DM2-1	hsa-miR-942-	34.4061
COMP02	hsa-miR-942-	32.7126		Ob-2	hsa-miR-942-	36.5634		DM2-2	hsa-miR-942-	34.1292		Ob-DM2-2	hsa-miR-942-	35.6516
COMP02	hsa-miR-942-	33.2211		Ob-2	hsa-miR-942-	34.7691		DM2-2	hsa-miR-942-	Undetermined		Ob-DM2-2	hsa-miR-942-	34.6277
COMP03	hsa-miR-942-	39.834		Ob-3	hsa-miR-942-	33.9725		DM2-3	hsa-miR-942-	33.4417		Ob-DM2-3	hsa-miR-942-	33.9803
COMP03	hsa-miR-942-	Undetermined		Ob-3	hsa-miR-942-	33.9215		DM2-3	hsa-miR-942-	33.8357		Ob-DM2-3	hsa-miR-942-	35.2981
COMP04	hsa-miR-942-	33.6707		Ob-4	hsa-miR-942-	33.4826		DM2-4	hsa-miR-942-	33.6716		Ob-DM2-4	hsa-miR-942-	32.6544
COMP04	hsa-miR-942-	35.6857		Ob-4	hsa-miR-942-	33.4135		DM2-4	hsa-miR-942-	37.6438		Ob-DM2-4	hsa-miR-942-	32.3975
COMP05	hsa-miR-942-	34.9855		Ob-5	hsa-miR-942-	31.5595		DM2-5	hsa-miR-942-	38.2711		Ob-DM2-5	hsa-miR-942-	33.6259
COMP05	hsa-miR-942-	32.5991		Ob-5	hsa-miR-942-	31.7134		DM2-5	hsa-miR-942-	33.3246		Ob-DM2-5	hsa-miR-942-	34.3546
COMP06	hsa-miR-942-	Undetermined		Ob-6	hsa-miR-942-	33.8522		DM2-6	hsa-miR-942-	32.7231		Ob-DM2-6	hsa-miR-942-	33.6114
COMP06	hsa-miR-942-	33.6968		Ob-6	hsa-miR-942-	33.6121		DM2-6	hsa-miR-942-	31.8115		Ob-DM2-6	hsa-miR-942-	33.5609
COMP07	hsa-miR-942-	34.9576		Ob-7	hsa-miR-942-	38.3695		DM2-7	hsa-miR-942-	34.3823		Ob-DM2-7	hsa-miR-942-	36.5371
COMP07	hsa-miR-942-	32.737		Ob-7	hsa-miR-942-	35.7905		DM2-7	hsa-miR-942-	33.8117		Ob-DM2-7	hsa-miR-942-	36.3723
COMP08	hsa-miR-942-	Undetermined		Ob-8	hsa-miR-942-	31.8958		DM2-8	hsa-miR-942-	32.514		Ob-DM2-8	hsa-miR-942-	39.3273
COMP08	hsa-miR-942-	35.2231		Ob-8	hsa-miR-942-	30.9512		DM2-8	hsa-miR-942-	36.7853		Ob-DM2-8	hsa-miR-942-	35.635
COMP09	hsa-miR-942-	35.7933		Ob-9	hsa-miR-942-	30.6952		DM2-9	hsa-miR-942-	31.3022		Ob-DM2-9	hsa-miR-942-	33.8369
COMP09	hsa-miR-942-	39.4188		Ob-9	hsa-miR-942-	31.475		DM2-9	hsa-miR-942-	31.4543		Ob-DM2-9	hsa-miR-942-	33.769
COMP10	hsa-miR-942-	33.3841		Ob-10	hsa-miR-942-	31.9978		DM2-10	hsa-miR-942-	34.1971		Ob-DM2-10	hsa-miR-942-	32.9477
COMP10	hsa-miR-942-	33.3915		Ob-10	hsa-miR-942-	33.1129		DM2-10	hsa-miR-942-	33.2299		Ob-DM2-10	hsa-miR-942-	32.957
COMP11	hsa-miR-942-	33.1972		Ob-11	hsa-miR-942-	38.3041		DM2-11	hsa-miR-942-	33.2011		Ob-DM2-11	hsa-miR-942-	36.4953
COMP11	hsa-miR-942-	35.0224		Ob-11	hsa-miR-942-	Undetermined		DM2-11	hsa-miR-942-	32.6911		Ob-DM2-11	hsa-miR-942-	33.228
COMP12	hsa-miR-942-	33.3309		Ob-12	hsa-miR-942-	34.6776		DM2-12	hsa-miR-942-	33.4278		Ob-DM2-12	hsa-miR-942-	34.1486
COMP12	hsa-miR-942-	33.5639		Ob-12	hsa-miR-942-	35.519		DM2-12	hsa-miR-942-	32.8368		Ob-DM2-12	hsa-miR-942-	32.5694
COMP13	hsa-miR-942-	34.8082		Ob-13	hsa-miR-942-	29.8955		DM2-13	hsa-miR-942-	38.4468		Ob-DM2-13	hsa-miR-942-	32.2485
COMP13	hsa-miR-942-	33.9155		Ob-13	hsa-miR-942-	31.3024		DM2-13	hsa-miR-942-	37.8937		Ob-DM2-13	hsa-miR-942-	33.4931
COMP14	hsa-miR-942-	34.2249		Ob-14	hsa-miR-942-	33.6421						Ob-DM2-14	hsa-miR-942-	32.6635
COMP14	hsa-miR-942-	33.6948		Ob-14	hsa-miR-942-	33.7289						Ob-DM2-14	hsa-miR-942-	33.1677
COMP15	hsa-miR-942-	32.5206		Ob-15	hsa-miR-942-	33.4349						Ob-DM2-15	hsa-miR-942-	38.9974
COMP15	hsa-miR-942-	32.2244		Ob-15	hsa-miR-942-	35.8674						Ob-DM2-15	hsa-miR-942-	33.5363
COMP16	hsa-miR-942-	Undetermined		Ob-16	hsa-miR-942-	39.7853						Ob-DM2-16	hsa-miR-942-	32.9736
COMP16	hsa-miR-942-	39.0103		Ob-16	hsa-miR-942-	Undetermined						Ob-DM2-16	hsa-miR-942-	Undetermined
COMP17	hsa-miR-942-	Undetermined		Ob-17	hsa-miR-942-	33.2376
COMP17	hsa-miR-942-	34.2317		Ob-17	hsa-miR-942-	35.3726
COMP18	hsa-miR-942-	Undetermined		Ob-18	hsa-miR-942-	36.9089
COMP18	hsa-miR-942-	35.6309		Ob-18	hsa-miR-942-	Undetermined
COMP19	hsa-miR-942-	36.2498		Ob-19	hsa-miR-942-	33.565
COMP19	hsa-miR-942-	33.732		Ob-19	hsa-miR-942-	39.2737
COMP20	hsa-miR-942-	39.2683		Ob-20	hsa-miR-942-	33.7902
COMP20	hsa-miR-942-	33.7497		Ob-20	hsa-miR-942-	39.0243
														30.7259
														30.9661
